# Supplementary material for: Metabolic response of Brevibacterium epidermidis TRM83610 to NaCl stress
Source: Front Microbiol. 2026 Feb 6;17:1754185. doi: 10.3389/fmicb.2026.1754185 (PMC12920567; doi:10.3389/fmicb.2026.1754185)
Supplement: Supplementary file 1 [file Supplementary_file_1.zip]

Archive with 11 entries (10 files):
- Supplementary material/
- Supplementary material/Fig S3_Standard curves .docx
- Supplementary material/Fig S3_Standard curves .pdf
- Supplementary material/Fig_S1_OPLS-DA.docx
- Supplementary material/Fig_S1_OPLS-DA.pdf
- Supplementary material/Fig_S2_PLS-DA.docx
- Supplementary material/Fig_S2_PLS-DA.pdf
- Supplementary material/Table_S2_Functional DMs.docx
- Supplementary material/Table_S2_Functional DMs.pdf
- Supplementary material/Tab_S1_ Different metabolites.xls
- Supplementary material/Tab_S3_Correlation matrix.xls
