# Supplementary material for: Metabolic response of Brevibacterium epidermidis TRM83610 to NaCl stress
Source: Front Microbiol. 2026 Feb 6;17:1754185. doi: 10.3389/fmicb.2026.1754185 (PMC12920567; doi:10.3389/fmicb.2026.1754185)
Supplement: Supplementary file 1 [file Supplementary_file_1.zip › Supplementary material/Tab_S1_ Different metabolites.xls]

## Sheet: Sheet1
ID	A1	A2	A3	A4	A5	A6	B1	B2	B3	B4	B5	B6	C1	C2	C3	C4	C5	C6	D1	D2	D3	D4	D5	D6	m/z	Name	KEGG	InChI Key	Total score	HMDB		Super_Class	Class	Sub_Class	KEGG class1	KEGG class2	KEGG class3
MN1013.neg	2.51182e+06	3.97316e+06	2.63201e+06	2.50852e+06	4.03212e+06	3.57137e+06	1.06862e+08	3.5564e+07	3.0159e+07	3.10756e+07	1.51864e+07	3.43988e+07	6.19395e+07	4.9739e+07	6.58376e+07	3.33285e+07	5.18799e+07	4.42637e+07	3.61071e+07	1.84468e+07	2.79153e+07	3.5581e+07	3.51749e+07	1.92918e+07	147.066	(2R,3R)-2,3-dihydroxy-3-methylpentanoic acid	C06007	PDGXJDXVGMHUIR-UJURSFKZSA-N	91.9	HMDB0012140	C06007	Lipids and lipid-like molecules	Fatty Acyls	Fatty acids and conjugates	Lipids	FA Fatty acyls	FA01 Fatty Acids and Conjugates
MN1071.neg	1.34126e+07	1.28107e+07	6.05998e+06	6.57304e+06	1.63976e+07	8.92592e+06	3.87307e+06	517376	2.21423e+06	3.78634e+06	1.91602e+06	3.42789e+06	1.12922e+07	1.13937e+07	1.18922e+07	1.03899e+07	2.46425e+07	9.58457e+06	8.22656e+06	6.16931e+06	7.09567e+06	9.90247e+06	9.35464e+06	9.50313e+06	151.026	Xanthine	C00385	LRFVTYWOQMYALW-UHFFFAOYAT	92.3	HMDB0000292	C00385	Organoheterocyclic compounds	Imidazopyrimidines	Purines and purine derivatives	Alkaloids	Others	Purine alkaloids
MN1108.neg	1.13242e+06	1.81102e+06	892305	675927	1.51955e+06	1.74592e+06	988603	796793	715708	675671	355838	611287	762273	734011	742780	888662	1.13339e+06	798260	164519	133262	276558	80507.9	186839	255450	153.02	Gentisate	C00628	WXTMDXOMEHJXQO-UHFFFAOYSA-N	86.3	HMDB0000152	C00628	Benzenoids	Benzene and substituted derivatives	Benzoic acids and derivatives
MN11504.neg	4.67243e+06	6.92716e+06	7.88939e+06	4.46365e+06	3.24815e+06	4.47663e+06	85961.9	188640	213258	142093	30830.7	153871	159600	154008	144351	119264	109692	61076.6	58647.5	10162.6	21681.3	20714.2	55749.9	74799.3	444.032	Adenosine 5'-phosphosulfate	C00224	IRLPACMLTUPBCL-CNAPFFGINA-N	71.2	HMDB0001003	C00224	Nucleosides, nucleotides, and analogues	Purine nucleotides	Purine ribonucleotides
MN1154.neg	1.54945e+07	2.05875e+07	1.29433e+07	8.79176e+06	1.41693e+07	1.09829e+07	524597	2.17915e+06	9407.82	2.06108e+06	1.30561e+06	20272.7	78512.8	30553.5	82171.8	1.8488e+06	3029.27	31747.5	22940.1	38804.6	1.31269e+06	24880.7	25965.1	1.52314e+06	155.01	Orotic acid	C00295	PXQPEWDEAKTCGB-UHFFFAOYSA-N	86.1	HMDB0000226	C00295	Organoheterocyclic compounds	Diazines	Pyrimidines and pyrimidine derivatives
MN12169.neg	6324.84	14822.1	3196.43	30757.4	20187.9	34741.2	189429	66374.8	65114.9	101985	19022.4	91822	150793	80132.4	153547	110123	145988	106849	460289	407140	256552	512393	367898	395633	464.303	Glycocholic acid	C01921	RFDAIACWWDREDC-MTSIQNSJNA-N	80	HMDB0000138	C01921	Lipids and lipid-like molecules	Steroids and steroid derivatives	Bile acids, alcohols and derivatives	Steroids	24-Carbon atoms	Cholane derivatives
MN1277.neg	9.15212e+06	9.98193e+06	3.07761e+06	6.77113e+06	1.19248e+07	1.62189e+07	4.51045e+07	280527	1.21138e+06	1.75165e+06	1.71556e+06	1.6685e+06	1.4373e+06	1.71342e+06	1.15155e+07	8.81845e+06	1.81687e+06	8.58838e+06	589220	628105	577493	1.18292e+06	587106	57023.5	160.062	N-Methylglutamate	C01046	XLBVNMSMFQMKEY-UHFFFAOYSA-N	91	HMDB0062660	C01046	Organic acids and derivatives	Carboxylic acids and derivatives	Amino acids, peptides, and analogues
MN1438.neg	1.75037e+06	899937	5.68715e+06	1.5537e+06	6.08925e+06	1.61311e+06	3.19314e+06	723564	2.16201e+06	845186	741862	2.65705e+06	3.06486e+06	2.34341e+06	2.81025e+06	2.81274e+06	2.71125e+06	2.44379e+06	1.14832e+06	1.2943e+06	1.16605e+06	1.03656e+06	1.18379e+06	775248	165.019	4-hydroxyphenylglyoxylic acid	C03590	KXFJZKUFXHWWAJ-UHFFFAOYSA-N	88.1		C03590	Benzenoids	Benzene and substituted derivatives	Benzoyl derivatives
MN1439.neg	2.18477e+06	2.72232e+06	2.65838e+06	2.83934e+06	2.73261e+06	3.39563e+06	6.1343e+06	4.12182e+06	4.49256e+06	5.02841e+06	2.80919e+06	4.17796e+06	5.89073e+06	4.39726e+06	3.7841e+06	4.79162e+06	4.51295e+06	4.33826e+06	2.87077e+06	3.70837e+06	4.21079e+06	3.1666e+06	2.54481e+06	2.54438e+06	165.019	Terephthalic acid	C06337	KKEYFWRCBNTPAC-UHFFFAOYSA-N	92	HMDB0002428	C06337	Benzenoids	Benzene and substituted derivatives	Benzoic acids and derivatives
MN1482.neg	1.48581e+07	1.26429e+07	7.53749e+06	3.76467e+06	1.0658e+07	1.01557e+07	9.27962e+06	3.44767e+06	5.86186e+06	4.51479e+06	2.74841e+06	5.33969e+06	4.83452e+06	5.9621e+06	6.92602e+06	5.8543e+06	4.74925e+06	3.61245e+06	2.79693e+06	2.20861e+06	3.0082e+06	2.29786e+06	2.29661e+06	2.05569e+06	167.021	Uric Acid	C00366	LEHOTFFKMJEONL-UHFFFAOYSA-N	93.1	HMDB0000289	C00366	Organoheterocyclic compounds	Imidazopyrimidines	Purines and purine derivatives
MN14846.neg	39927.5	103303	401290	599143	195665	571375	312094	302252	650719	347520	151563	467385	4.39752e+06	1.04695e+06	1.60014e+06	6.76714e+06	2.38784e+06	4.67503e+06	2.11279e+06	2.7273e+06	1.65013e+06	1.81702e+06	2.57441e+06	2.99769e+06	551.32	Lithocholic acid 3-O-glucuronide	C03033	GIQXKAXWRLHLDD-VYACWCJYSA-N	83.2	HMDB0002513	C03033	Lipids and lipid-like molecules	Steroids and steroid derivatives	Steroidal glycosides
MN1565.neg	3.16398e+07	4.22533e+07	1.13946e+07	1.5623e+07	3.76057e+07	2.9385e+07	284471	18357.9	14215.9	7775.55	19145.2	14776	100205	20714.2	65528.1	147546	537452	86818.2	155858	17850.9	35058.6	29387.1	35377.7	35679.1	171.007	Glycerophosphoric Acid	C00093	AWUCVROLDVIAJX-UHFFFAOYSA-N	93.3	HMDB0000126	C00093	Lipids and lipid-like molecules	Glycerophospholipids	Glycerophosphates
MN1620.neg	1.89835e+06	2.47258e+06	4.53155e+06	1.65177e+06	2.83099e+06	3.09595e+06	79133.8	111463	23765.6	126321	36895.6	54854.3	115679	43007.4	20992	417540	9399.92	64851.1	49852.1	18838.6	73099.3	20776.4	22056.4	47051	173.009	cis-Aconitic acid	C00417	GTZCVFVGUGFEME-IWQZZHSRSA-N	86.6	HMDB0000072	C00417	Organic acids and derivatives	Carboxylic acids and derivatives	Tricarboxylic acids and derivatives	Organic acids	Carboxylic acids	Tricarboxylic acids
MN1626.neg	251339	535357	590249	48105.9	26828.2	219294	7.87516e+06	2.49982e+06	1.77021e+06	2.1241e+06	1.45956e+06	2.50154e+06	7.06223e+06	5.60473e+06	8.45321e+06	5.66625e+06	7.60098e+06	4.52535e+06	9.21133e+06	4.76463e+06	8.16765e+06	1.14515e+07	7.99678e+06	6.72472e+06	173.093	N-Alpha-Acetyl-Ornithine	C00437	JRLGPAXAGHMNOL-LURJTMIESA-N	90.2	HMDB0003357	C00437	Organic acids and derivatives	Carboxylic acids and derivatives	Amino acids, peptides, and analogues
MN1649.neg	1.19226e+06	2.45702e+06	1.51875e+06	1.15243e+06	1.92128e+06	1.69641e+06	1.22755e+06	196010	90693.1	22255.8	22226.2	33027.4	23670.3	13435.6	70252.4	17576.5	14766.7	23172.3	165828	25771	23999.2	129464	47075.5	46799.6	174.041	N-Acetyl-L-aspartic acid	C01042	OTCCIMWXFLJLIA-BYPYZUCNBM	89.6	HMDB0000812	C01042	Organic acids and derivatives	Carboxylic acids and derivatives	Amino acids, peptides, and analogues
MN165.neg	119141	417964	127533	246412	464479	649604	1.25114e+06	1.34638e+06	1.28715e+06	1.97373e+06	610654	1.95024e+06	1.52755e+06	1.07952e+06	1.22257e+06	1.49895e+06	1.78536e+06	1.00759e+06	1.19017e+06	3.23333e+06	908745	847743	880213	1.38379e+06	107.05	4-Methylphenol	C01468	IWDCLRJOBJJRNH-UHFFFAOYSA-N	88.1	HMDB0001858	C01468	Benzenoids	Phenols	Cresols
MN1651.neg	83621.9	112925	76387.2	46543.8	87192.9	66134.4	83047.2	288483	51369.4	112562	11599.7	99143.3	72907	76312.7	137047	40721.4	58357.2	113156	245969	279397	138764	183883	146682	209317	174.056	Indole-3-acetic acid	C00954	SEOVTRFCIGRIMH-UHFFFAOYSA-N	82.2	HMDB0000197	C00954	Organoheterocyclic compounds	Indoles and derivatives	Indolyl carboxylic acids and derivatives	Alkaloids	Alkaloids derived from tryptophan and anthranilic acid	Indole alkaloids
MN1792.neg	1.10309e+06	1.68166e+06	956028	1.07783e+06	1.84861e+06	2.9256e+06	956788	118549	92706.1	205738	271488	235532	376318	171510	206453	479291	314276	210486	239946	348821	127823	190110	96820.4	81020.9	180.067	L-Tyrosine	C00082	OUYCCCASQSFEME-QMMMGPOBSA-N	90.9	HMDB0000158	C00082	Organic acids and derivatives	Carboxylic acids and derivatives	Amino acids, peptides, and analogues	Peptides	Amino acids	Common amino acids
MN2078.neg	7.42925e+06	7.66632e+06	7.06092e+06	4.9995e+06	9.41862e+06	6.3378e+06	2.8779e+06	1.18021e+06	1.64144e+06	1.34465e+06	2.45614e+06	1.32252e+06	1.35988e+06	1.25037e+06	1.07636e+06	1.66844e+06	1.03073e+06	2.26659e+06	2.02521e+06	1.78156e+06	797613	1.27193e+06	3.41104e+06	1.18434e+06	190.929	Scopoletin	C01752	RODXRVNMMDRFIK-UHFFFAOYSA-N	85.7	HMDB0034344	C01752	Phenylpropanoids and polyketides	Coumarins and derivatives	Hydroxycoumarins	Phenylpropanoids	Coumarins	Coumarins
MN2082.neg	7.24353e+06	3.53621e+07	1.24432e+08	5.29807e+06	3.84225e+06	5.29369e+06	1.31434e+06	379466	311277	335568	139454	326083	820972	380148	32569	831850	676007	617804	202912	15827.5	189410	40308.5	226531	25434.4	191.02	Citric acid	C00158	KRKNYBCHXYNGOX-UHFFFAOYAM	85	HMDB0000094	C00158	Organic acids and derivatives	Carboxylic acids and derivatives	Tricarboxylic acids and derivatives	Organic acids	Carboxylic acids	Tricarboxylic acids
MN2318.neg	4.64454e+06	5.54943e+06	4.10584e+06	3.30649e+06	5.53716e+06	5.13215e+06	7.03513e+06	1.77277e+06	1.57504e+06	1.43744e+06	1.30687e+06	1.9608e+06	1.53482e+06	1.51364e+06	1.64519e+06	1.22751e+06	1.22847e+06	1.11379e+06	769732	387813	589953	767943	573713	516021	199.073	Dihydroclavaminate	C06659	BONQGFBLZGPXMG-PIYBLCFFSA-N	82.4		C06659	Organic acids and derivatives	Carboxylic acids and derivatives	Amino acids, peptides, and analogues
MN2405.neg	120804	159389	64440.7	127824	175789	91434.5	1.47968e+06	1.95951e+07	1.97383e+07	1.80916e+07	1.28345e+07	1.91265e+07	2.4007e+07	1.63309e+06	2.40594e+07	2.35815e+07	4.30386e+06	1.17095e+06	2.14435e+07	2.29924e+07	2.19972e+07	2.4018e+07	2.13867e+07	2.33213e+07	201.023	Xanthotoxol	C00841	JWVYQQGERKEAHW-UHFFFAOYSA-N	84	HMDB0029457	C00841	Phenylpropanoids and polyketides	Coumarins and derivatives	Furanocoumarins	Phenylpropanoids	Coumarins	Furanocoumarins
MN2938.neg	310161	430553	345553	342784	419328	481077	6.96881e+07	1.02087e+07	1.06157e+07	1.0363e+07	5.2036e+06	1.29653e+07	2.36926e+07	2.41273e+07	2.59339e+07	1.89199e+07	2.50301e+07	1.82681e+07	2.27692e+07	1.69717e+07	1.463e+07	2.24515e+07	1.74309e+07	2.81988e+07	218.104	Pantothenate	C00864	GHOKWGTUZJEAQD-ZETCQYMHSA-N	94.1	HMDB0000210	C00864	Organic oxygen compounds	Organooxygen compounds	Alcohols and polyols	Vitamins and cofactors	Vitamins	Water-soluble vitamins
MN3039.neg	2.04757e+06	1.66074e+06	1.62867e+06	1.63258e+06	4.71161e+06	2.95222e+06	35491.8	36777.9	650340	15278.1	207370	827641	999406	59179.5	678963	929207	62094.2	722107	484928	606562	380332	340691	369352	562553	222.008	4-Methyl-5-(2-phosphoethyl)-thiazole	C04327	BAAGZOYOQNMHKY-UHFFFAOYSA-N	71.6	HMDB0304185	C04327	Organoheterocyclic compounds	Azoles	Thiazoles	Alkaloids	Alkaloids derived from tyrosine	Thiazole alkaloids
MN331.neg	1.0573e+06	1.91941e+06	2.64907e+06	2.35082e+06	2.00346e+06	1.60428e+06	4.58054e+06	999752	324642	493421	286219	511098	1.98132e+06	1.51116e+06	2.35833e+06	1.31319e+06	1.5069e+06	1.26965e+06	2.25494e+06	1.30368e+06	2.03891e+06	1.74206e+06	2.68944e+06	1.11709e+06	115.004	Maleic Acid	C01384	VZCYOOQTPOCHFL-UPHRSURJSA-N	81.2	HMDB0000176	C01384	Organic acids and derivatives	Carboxylic acids and derivatives	Dicarboxylic acids and derivatives
MN358.neg	5.51836e+06	7.93639e+06	6.82519e+06	3.28596e+06	5.96466e+06	4.91222e+06	225197	288863	276735	275483	57914.6	187551	382331	221055	288167	348394	356344	360225	301034	410453	318197	251995	225545	253188	116.072	5-Aminovaleric acid	C00431	JJMDCOVWQOJGCB-UHFFFAOYAD	89.8	HMDB0003355	C00431	Organic acids and derivatives	Carboxylic acids and derivatives	Amino acids, peptides, and analogues	Lipids	FA Fatty acyls	FA01 Fatty Acids and Conjugates
MN3769.neg	6.33362e+07	7.09876e+07	5.53249e+07	2.81952e+07	6.47021e+07	4.55042e+07	4.67992e+07	3.44268e+06	3.94137e+06	3.43221e+06	2.16667e+06	3.72072e+06	6.52101e+06	4.16285e+06	5.64625e+06	7.45959e+06	5.40792e+06	5.19659e+06	1.09477e+07	1.07378e+07	7.92097e+06	7.76516e+06	6.44313e+06	5.23351e+06	243.062	Pseudouridine	C02067	PTJWIQPHWPFNBW-ITNXIJHYNA-N	85.5	HMDB0000767	C02067	Nucleosides, nucleotides, and analogues	Nucleoside and nucleotide analogues
MN384.neg	2.97748e+08	3.92399e+08	2.63024e+08	2.14039e+08	4.24119e+08	3.08203e+08	2.34715e+08	2.02059e+07	1.31917e+07	1.81727e+07	9.42213e+06	1.69286e+07	5.81211e+07	2.90092e+07	4.95831e+07	4.29186e+07	3.72099e+07	4.00165e+07	7.56593e+07	4.64567e+07	5.40512e+07	4.97127e+07	5.91443e+07	1.7961e+07	117.019	Succinic acid	C00042	KDYFGRWQOYBRFD-UHFFFAOYAC	96.5	HMDB0000254	C00042	Organic acids and derivatives	Carboxylic acids and derivatives	Dicarboxylic acids and derivatives	Organic acids	Carboxylic acids	Dicarboxylic acids
MN3996.neg	151482	120613	103488	11096.4	283630	216337	2.26367e+06	219551	263380	317826	90634.6	310128	897410	416514	613008	3.24602e+06	520616	1.01842e+06	4.86071e+06	4.93199e+06	4.51356e+06	5.85525e+06	5.54312e+06	3.57243e+06	251.079	2'-Deoxyinosine	C05512	VGONTNSXDCQUGY-RRKCRQDMSA-N	82.1	HMDB0000071	C05512	Nucleosides, nucleotides, and analogues	Purine nucleosides	Purine 2'-deoxyribonucleosides
MN4120.neg	898052	1.23375e+06	2.02475e+06	717347	2.06555e+06	898625	1.46715e+06	37817	65384.3	30698.6	49749.8	24393.8	127324	51942.3	85647.9	60473.8	119446	39419.6	29185.4	490220	28427.9	634137	34423.7	63575.9	254.992	L-Ascorbate 6-phosphate	C16186	KIENGQUGHPTFGC-DOAHDZERSA-N	75.3		C16186	Organic acids and derivatives	Organic phosphoric acids and derivatives	Phosphate esters
MN4299.neg	669977	1.24893e+06	569947	476509	758030	643078	1.32567e+07	6.0324e+06	5.65493e+06	5.4138e+06	2.17329e+06	5.093e+06	9.5678e+06	7.90479e+06	1.0737e+07	6.77084e+06	8.17616e+06	5.77788e+06	2.13983e+06	1.43204e+06	1.55613e+06	2.27369e+06	1.82298e+06	1.86813e+06	259.076	Biotin Sulfoxide	C20386	KCSKCIQYNAOBNQ-UHFFFAOYSA-N	80	HMDB0249229	C20386	Organoheterocyclic compounds	Biotin and derivatives
MN433.neg	74536.1	287369	58808.3	150628	332347	609636	1.68327e+06	1.1553e+06	1.03584e+06	1.54733e+06	540989	1.70917e+06	1.4358e+06	923186	856946	1.52278e+06	1.47907e+06	922792	105201	501044	87762.8	62393.9	77827.8	104956	119.05	4-Methylbenzaldehyde	C06758	FXLOVSHXALFLKQ-UHFFFAOYSA-N	90.5	HMDB0029638	C06758	Benzenoids	Benzene and substituted derivatives	Benzoyl derivatives
MN4607.neg	1.79373e+07	2.6313e+07	9.80003e+06	6.76726e+06	2.7255e+07	2.62003e+07	1.74257e+08	4.51646e+07	4.99985e+07	4.39385e+07	2.78902e+07	4.5048e+07	6.82296e+07	4.68547e+07	5.35438e+07	8.53349e+07	6.16717e+07	6.80539e+07	8.65931e+07	1.27623e+08	7.47805e+07	3.75004e+07	3.88142e+07	3.69493e+07	267.074	Inosine	C00294	UGQMRVRMYYASKQ-PKJMTWSGBE	93.3	HMDB0000195	C00294	Nucleosides, nucleotides, and analogues	Purine nucleosides		N-glycosides
MN461.neg	1.76617e+06	3.72553e+06	2.50748e+06	1.47762e+06	3.90945e+06	2.06411e+06	2.62631e+06	6.05371e+06	7.55909e+06	7.6062e+06	3.31875e+06	6.6737e+06	3.59458e+06	5.39975e+06	2.87137e+06	4.48858e+06	5.28382e+06	3.14948e+06	2.3328e+06	2.38807e+06	2.47558e+06	1.89369e+06	2.55305e+06	3.77098e+06	121.03	4-Hydroxybenzaldehyde	C00633	RGHHSNMVTDWUBI-UHFFFAOYSA-N	88.3	HMDB0011718	C00633	Organic oxygen compounds	Organooxygen compounds	Carbonyl compounds
MN5216.neg	1.79078e+06	2.70237e+06	1.03536e+06	1.74442e+06	2.50087e+06	1.50602e+06	539310	42119.9	117773	56376.8	55927.6	74958.6	808584	544391	736652	1.07521e+06	901425	791946	846203	1.12211e+06	881152	778592	752738	430585	283.069	Xanthosine	C01762	UBORTCNDUKBEOP-UHFFFAOYSA-N	81	HMDB0000299	C01762	Nucleosides, nucleotides, and analogues	Purine nucleosides		Alkaloids	Others	Purine alkaloids
MN588.neg	2.87565e+07	3.03339e+07	2.1706e+07	2.58848e+07	3.28025e+07	3.1054e+07	1.82668e+07	1.7684e+06	858390	1.03979e+06	1.06129e+06	1.29868e+06	4.10431e+06	2.56224e+06	3.72809e+06	4.27108e+06	2.83142e+06	3.35014e+06	4.29498e+06	3.39951e+06	4.35854e+06	3.30352e+06	3.9316e+06	1.24169e+06	128.035	Pyroglutamic Acid	C01879	ODHCTXKNWHHXJC-VKHMYHEASA-N	91.9	HMDB0000267	C01879	Organic acids and derivatives	Carboxylic acids and derivatives	Amino acids, peptides, and analogues	Peptides	Amino acids	Other amino acids
MN613.neg	2.64971e+06	2.86263e+06	3.92126e+06	2.46297e+06	3.23479e+06	3.01906e+06	533823	912493	2.73579e+06	1.03597e+06	2.41014e+06	2.49261e+06	450802	608102	837075	1.83454e+06	529302	766731	1.24569e+06	299317	428852	950860	730131	570280	129.02	L-2-Hydroxyglutaric acid	C03196	HWXBTNAVRSUOJR-VKHMYHEASA-N	93.5	HMDB0000694	C03196	Organic acids and derivatives	Hydroxy acids and derivatives	Short-chain hydroxy acids and derivatives
MN618.neg	724777	1.04135e+06	905653	821207	1.00326e+06	1.24123e+06	2.42885e+06	2.49796e+06	2.74608e+06	4.08689e+06	1.96803e+06	5.3944e+06	6.04386e+06	4.79786e+06	5.22086e+06	5.02965e+06	3.6141e+06	3.04704e+06	5.62482e+06	5.43229e+06	4.58773e+06	2.90065e+06	4.5116e+06	4.33116e+06	129.056	Ketoleucine	C00233	BKAJNAXTPSGJCU-UHFFFAOYSA-N	90.4	HMDB0000695	C00233	Organic acids and derivatives	Keto acids and derivatives	Short-chain keto acids and derivatives	Organic acids	Carboxylic acids	2-Oxocarboxylic acids
MN638.neg	2.26853e+07	2.64818e+07	1.67676e+07	2.02681e+07	2.5994e+07	2.47481e+07	5.30327e+06	1.78972e+06	1.50275e+06	1.39088e+06	1.40477e+06	1.82692e+06	1.40139e+06	1.14825e+06	1.03652e+06	1.06811e+06	1.25887e+06	922963	261132	241917	279716	302323	214031	113348	130.051	2-oxo-5-amino-pentanoic acid	C01110	BWHGMFYTDQEALD-UHFFFAOYSA-N	91.9	HMDB0006272	C01110	Organic acids and derivatives	Keto acids and derivatives	Short-chain keto acids and derivatives	Lipids	FA Fatty acyls	FA01 Fatty Acids and Conjugates
MN642.neg	1.25896e+06	2.12869e+06	1.40792e+06	1.07432e+06	2.03958e+06	1.75682e+06	1.88661e+06	1.22757e+06	1.19411e+06	1.58013e+06	460343	1.42321e+06	2.21414e+06	1.36493e+06	1.71854e+06	2.05735e+06	2.03343e+06	1.55111e+06	2.78843e+06	3.06808e+06	2.4191e+06	3.08478e+06	2.45824e+06	2.4607e+06	130.088	6-amino-hexanoic acid	C02378	SLXKOJJOQWFEFD-UHFFFAOYSA-N	88.9	HMDB0001901	C02378	Lipids and lipid-like molecules	Fatty Acyls	Fatty acids and conjugates	Lipids	FA Fatty acyls	FA01 Fatty Acids and Conjugates
MN6764.neg	6.85802e+07	8.42222e+07	6.76281e+07	4.19802e+07	6.06447e+07	5.8086e+07	1.05826e+07	36497.7	46420.5	204394	60196.6	23625.3	592711	29350	144863	581855	26445.5	449170	413304	52248.7	61415.7	30354.8	389688	54566.3	323.029	Uridylate	C00105	DJJCXFVJDGTHFX-UHFFFAOYSA-N	83.4	HMDB0000288	C00105	Nucleosides, nucleotides, and analogues	Pyrimidine nucleotides	Pyrimidine ribonucleotides	Nucleic acids	Nucleotides	Ribonucleotides
MN7108.neg	4.09864e+06	4.75985e+06	4.47525e+06	4.11645e+06	4.45995e+06	3.8745e+06	1.9223e+06	772965	1.05931e+06	366020	1.8552e+06	879448	797471	647552	404134	699850	728778	736790	16037.9	95804.1	71542.4	5186.03	110321	3600.99	331.006	Gibberellin A20	C02035	OXFPYCSNYOFUCH-UHFFFAOYSA-N	73.5	HMDB0303457	C02035	Lipids and lipid-like molecules	Prenol lipids	Diterpenoids	Lipids	PR Prenol lipids	PR01 Isoprenoids
MN7734.neg	1.34953e+07	1.75287e+07	2.28233e+07	1.27372e+07	1.1272e+07	1.43763e+07	9.97181e+06	642074	370207	385719	381454	393874	2.35403e+06	1.55669e+06	2.48066e+06	2.19641e+06	1.37999e+06	2.16021e+06	4.63765e+06	2.41252e+06	3.71105e+06	3.08326e+06	3.6041e+06	1.60618e+06	346.056	Dgmp	C00362	LTFMZDNNPPEQNG-UOHYAFGMNA-N	80.5	HMDB0001044	C00362	Nucleosides, nucleotides, and analogues	Purine nucleotides	Purine deoxyribonucleotides	Nucleic acids	Nucleotides	Deoxyribonucleotides
MN7736.neg	2.31237e+06	4.50121e+06	7.48514e+06	2.93924e+06	3.18193e+06	5.03536e+06	981139	429586	330108	384734	455117	411097	16780.1	121613	38899.6	10452	15553.8	20294.5	16063.5	17255.4	18989.3	15114.3	33109	100941	346.056	Adenosine monophosphate	C00020	UDMBCSSLTHHNCD-KQYNXXCUSA-N	82.9	HMDB0000045	C00020	Nucleosides, nucleotides, and analogues	Purine nucleotides	Purine ribonucleotides	Nucleic acids	Nucleotides	Ribonucleotides
MN925.neg	813713	818455	1.21608e+06	935985	1.16473e+06	1.26436e+06	590363	325425	73291	163433	58166.8	171017	429962	489507	489779	340914	440438	295513	654417	268043	307790	743699	182053	160314	144.067	4-Acetamidobutanoic acid	C02946	UZTFMUBKZQVKLK-UHFFFAOYSA-N	91.6	HMDB0003681	C02946	Organic acids and derivatives	Carboxylic acids and derivatives	Amino acids, peptides, and analogues
MN95.neg	507688	1.46151e+06	1.32139e+06	1.18702e+06	2.74397e+06	1.16094e+06	177558	118908	44638.7	24684.5	14698	149297	427739	397801	579895	318900	400971	331181	21278.4	18327.6	546869	16776.2	192766	16214.5	103.04	3-Hydroxybutyric acid	C01089	WHBMMWSBFZVSSR-GSVOUGTGSA-N	92.2	HMDB0000011	C01089	Organic acids and derivatives	Hydroxy acids and derivatives	Beta hydroxy acids and derivatives	Organic acids	Carboxylic acids	Hydroxycarboxylic acids
MP1040.pos	1.20636e+06	1.25509e+06	2.65375e+06	1.09501e+06	1.09689e+06	1.22319e+06	1.52868e+07	1.0097e+07	1.24702e+07	4.92023e+06	1.03152e+07	6.38717e+06	1.373e+07	5.40046e+06	8.18274e+06	8.31129e+06	4.18434e+06	4.6003e+06	7.95296e+06	3.37822e+06	3.26339e+06	3.37667e+06	6.80801e+06	2.39537e+06	122.058	ERYTHRITOL	C00503	UNXHWFMMPAWVPI-ZXZARUISSA-N	85.3	HMDB0002994	C00503	Organic oxygen compounds	Organooxygen compounds	Carbohydrates and carbohydrate conjugates
MP10402.pos	6.83061e+06	1.06232e+07	1.43487e+07	6.88639e+06	5.23088e+06	6.39338e+06	79018	319313	324565	230865	281157	41193.6	185260	230959	162615	246090	38127.9	131092	89017	98917.1	360974	31511.7	400789	328146	349.055	INOSINE-MONOPHOSPHATE	C00130	GRSZFWQUAKGDAV-KQYNXXCUSA-N	86.3	HMDB0000175	C00130	Nucleosides, nucleotides, and analogues	Purine nucleotides	Purine ribonucleotides	N-glycosides
MP11357.pos	422123	696758	1.01821e+06	220977	364083	293973	9.04791e+06	3.66264e+06	4.86002e+06	5.50407e+06	5.53249e+06	5.61551e+06	3.2894e+06	3.58046e+06	4.51435e+06	4.88162e+06	3.82223e+06	1.75157e+06	318792	563883	2.0687e+07	439889	847526	383971	377.146	RIBOFLAVIN	C00255	AUNGANRZJHBGPY-MBNYWOFBSA-N	92.4	HMDB0000244	C00255	Organoheterocyclic compounds	Pteridines and derivatives	Alloxazines and isoalloxazines	Vitamins and cofactors	Vitamins	Water-soluble vitamins
MP11863.pos	211773	461423	285843	118250	247510	223586	3.84776e+06	4.8139e+06	5.15211e+06	5.38247e+06	5.22136e+06	4.92463e+06	2.08031e+06	2.78753e+06	3.45826e+06	1.82452e+06	1.99705e+06	1.54683e+06	44425.6	37317.5	42888.9	83120.5	72495.8	151245	391.159	Loganin	C01433	AMBQHHVBBHTQBF-UHFFFAOYSA-N	88.2	HMDB0247827	C01433	Lipids and lipid-like molecules	Prenol lipids	Terpene glycosides	Lipids	PR Prenol lipids	PR01 Isoprenoids
MP1240.pos	5.67717e+06	4.92793e+06	4.72269e+06	5.81283e+06	4.4516e+06	2.72906e+06	1.95208e+06	2.86949e+06	1.72129e+06	1.22397e+06	910168	1.45132e+06	2.32224e+06	1.95324e+06	3.78846e+06	2.57815e+06	1.28987e+06	895767	2.21541e+06	1.4473e+06	2.61234e+06	1.55165e+06	1.9799e+06	2.10145e+06	127.039	Benzene-1,2,4-triol	C02814	GGNQRNBDZQJCCN-UHFFFAOYSA-N	92.6		C02814	Benzenoids	Phenols	Benzenetriols and derivatives
MP1543.pos	6.49833e+07	7.13685e+07	6.70164e+07	7.55765e+07	5.85427e+07	7.39469e+07	119977	666125	1.0834e+06	2.30712e+06	1.55421e+06	952552	902255	558758	738687	1.09841e+06	709684	796943	1.02602e+06	1.4377e+06	504853	288099	142758	433417	134.045	L-Aspartic acid	C00049	CKLJMWTZIZZHCS-REOHCLBHSA-N	96.2	HMDB0000191	C00049	Organic acids and derivatives	Carboxylic acids and derivatives	Amino acids, peptides, and analogues	Peptides; Hormones and transmitters	Amino acids; Neurotransmitters	Common amino acids; Amino acids
MP159.pos	931864	2.00201e+06	1.00529e+06	1.10021e+06	1.87556e+06	2.59428e+06	6.58949e+06	2.63784e+06	2.58618e+06	3.1516e+06	3.03856e+06	3.57139e+06	4.30098e+06	2.42932e+06	2.77809e+06	4.50295e+06	3.54279e+06	3.04066e+06	1.86744e+06	2.43324e+06	1.43647e+06	1.48277e+06	1.56753e+06	1.33699e+06	103.054	Cycloserine	C08057	DYDCUQKUCUHJBH-UWTATZPHSA-N	90.2	HMDB0014405	C08057	Organoheterocyclic compounds	Azolines	Isoxazolines
MP163.pos	96040.7	37673.7	1.20484e+06	31745.3	691591	1.55883e+06	3.48642e+06	4.06155e+06	3.57708e+06	4.46588e+06	4.51779e+06	6.19608e+06	4.69563e+06	8.28352e+06	7.53794e+06	4.30755e+06	6.31115e+06	6.95197e+06	284724	1.43383e+06	515023	351729	398316	212099	103.123	Dape	C01672	VHRGRCVQAFMJIZ-UHFFFAOYSA-N	87.8	HMDB0002322	C01672	Organic nitrogen compounds	Organonitrogen compounds	Amines
MP1654.pos	2.99915e+07	3.4141e+07	6.22041e+06	6.43222e+06	4.46656e+07	2.98479e+07	1.33019e+07	401631	884889	1.04767e+06	1.02412e+06	1.0509e+06	4.29811e+06	3.68877e+06	3.5923e+06	6.42044e+06	1.63716e+07	6.16154e+06	8.65501e+06	4.78038e+06	5.51489e+06	1.17252e+07	9.42818e+06	1.10155e+07	137.046	Hypoxanthine	C00262	FDGQSTZJBFJUBT-UHFFFAOYSA-N	92.5	HMDB0000157	C00262	Organoheterocyclic compounds	Imidazopyrimidines	Purines and purine derivatives	Alkaloids	Others	Purine alkaloids
MP1693.pos	1.96672e+07	7.10799e+07	2.09306e+07	1.05741e+07	8.38052e+07	3.6391e+07	1.86001e+08	1.25795e+08	1.16187e+08	1.49631e+08	1.26262e+08	1.35974e+08	1.20724e+08	1.03275e+08	1.32502e+08	1.16776e+08	1.38324e+08	9.13725e+07	7.67772e+07	9.50984e+07	5.15604e+07	5.1574e+07	3.78229e+07	6.3233e+07	138.055	Anthranilic acid	C00108	RWZYAGGXGHYGMB-UHFFFAOYSA-N	92.3	HMDB0001123	C00108	Benzenoids	Benzene and substituted derivatives	Benzoic acids and derivatives
MP1697.pos	1.35558e+06	2.15344e+06	3.35837e+06	2.05605e+06	2.2957e+06	2.27172e+06	701341	769790	544746	419848	801451	464230	1.0604e+06	604871	990452	471673	572294	904637	179546	510157	247131	202601	165780	206216	138.091	Tyramine	C00483	DZGWFCGJZKJUFP-UHFFFAOYSA-N	92.4	HMDB0000306	C00483	Benzenoids	Benzene and substituted derivatives	Phenethylamines	Peptides	Amines	Biogenic amines
MP1876.pos	2.12777e+06	3.5841e+06	5.13434e+06	2.23763e+06	1.40006e+06	1.37582e+06	1.47316e+07	3.53082e+06	3.62984e+06	1.39292e+06	4.12933e+06	3.14236e+06	9.70906e+06	1.06691e+07	9.40658e+06	5.64496e+06	1.81943e+07	6.30724e+06	1.48528e+06	1.16974e+06	1.88253e+06	1.65926e+06	1.4387e+06	850000	142.098	L-Histidinol	C00860	ZQISRDCJNBUVMM-MLHKIVSYNA-N	89	HMDB0003431	C00860	Organic nitrogen compounds	Organonitrogen compounds	Amines
MP1915.pos	2.20629e+08	2.47017e+08	2.12927e+08	2.18304e+08	2.38335e+08	2.14235e+08	7.38873e+09	5.50734e+09	5.65896e+09	5.78593e+09	5.85089e+09	5.92616e+09	8.31033e+09	8.17244e+09	8.52072e+09	8.00168e+09	8.91827e+09	7.58871e+09	8.41523e+09	7.94007e+09	8.00016e+09	9.38959e+09	8.06877e+09	8.46476e+09	143.082	Ectoine	C06231	WQXNXVUDBPYKBA-YFKPBYRVSA-N	93	HMDB0240650	C06231	Organic acids and derivatives	Carboxylic acids and derivatives	Amino acids, peptides, and analogues
MP1951.pos	1.30234e+07	2.48355e+07	1.28369e+07	1.05909e+07	1.73549e+07	1.42333e+07	1.16366e+08	2.22726e+07	2.41933e+07	3.19857e+07	3.17016e+07	3.69416e+07	5.06245e+07	4.07593e+07	4.55792e+07	3.9821e+07	5.23772e+07	3.76846e+07	4.83164e+06	4.71291e+06	3.51739e+06	4.13516e+06	3.57156e+06	1.51377e+08	144.066	AMINOADIPATE	C00956	OYIFNHCXNCRBQI-BYPYZUCNSA-N	90.5	HMDB0000510	C00956	Organic acids and derivatives	Carboxylic acids and derivatives	Amino acids, peptides, and analogues
MP1953.pos	1.26825e+06	1.2564e+06	756447	664613	1.10533e+06	953711	3.99338e+06	3.03244e+06	2.99907e+06	3.11938e+06	3.83212e+06	3.02559e+06	4.88759e+06	4.39673e+06	4.72473e+06	5.87073e+06	5.92979e+06	89585.3	5.98572e+06	4.34354e+06	4.67818e+06	5.6389e+06	5.33909e+06	5.55988e+06	144.081	Pyrostatin B	C06231	WQXNXVUDBPYKBA-YFKPBYRVSA-N	86.4	HMDB0240650	C06231	Organic acids and derivatives	Carboxylic acids and derivatives	Amino acids, peptides, and analogues
MP2081.pos	8.41224e+07	1.48902e+08	1.29566e+08	1.09501e+08	1.52984e+08	1.33469e+08	1.97968e+06	71108.8	60927.3	57788.9	78875.9	128411	264261	270529	565291	674711	81348.4	7313.31	250841	13535.9	323335	222465	206664	45033.8	147.077	L-Glutamine	C00064	ZDXPYRJPNDTMRX-UHFFFAOYSA-N	90.2	HMDB0000641	C00064	Organic acids and derivatives	Carboxylic acids and derivatives	Amino acids, peptides, and analogues	Peptides	Amino acids	Common amino acids
MP2082.pos	336314	594205	162360	7961.65	312533	114294	497435	173774	445194	462078	306869	580317	9497.49	67987.4	76834.1	152446	248904	9099.91	49729.9	39088.2	13193.4	10325.9	38064	39450	147.092	5,6-Dimethylbenzimidazole	C03114	LJUQGASMPRMWIW-UHFFFAOYSA-N	85.3	HMDB0003701	C03114	Organoheterocyclic compounds	Benzimidazoles
MP2083.pos	770433	1.21141e+06	6.68985e+06	406461	319239	535211	630047	578948	334388	494849	499191	636802	1.49398e+06	1.71943e+06	1.3267e+06	1.55661e+06	750746	1.42198e+06	425319	659020	588730	287693	317839	324969	147.113	L-Lysine	C00047	KDXKERNSBIXSRK-UHFFFAOYSA-N	96	HMDB0000182	C00047	Organic acids and derivatives	Carboxylic acids and derivatives	Amino acids, peptides, and analogues	Peptides	Amino acids	Common amino acids
MP2105.pos	1.28067e+09	1.28463e+09	1.2939e+09	1.27555e+09	1.21336e+09	1.2819e+09	1.03042e+08	9.25068e+06	5.82432e+06	6.09747e+06	5.78057e+06	7.06796e+06	3.38463e+07	1.96526e+07	3.21587e+07	3.32707e+07	2.16699e+07	2.86494e+07	3.01499e+07	2.33402e+07	2.99868e+07	2.50328e+07	3.37019e+07	8.90154e+06	148.061	L-Glutamic acid	C00025	WHUUTDBJXJRKMK-VKHMYHEASA-N	98.1	HMDB0000148	C00025	Organic acids and derivatives	Carboxylic acids and derivatives	Amino acids, peptides, and analogues	Peptides; Hormones and transmitters	Amino acids; Neurotransmitters	Common amino acids; Amino acids
MP211.pos	3.94624e+07	4.74013e+07	3.14321e+07	3.31574e+07	3.7424e+07	1.96649e+07	745298	377354	83956.8	929144	195407	1.0835e+06	1.87102e+06	223405	1.21979e+06	1.66991e+06	49560.5	1.28427e+06	39723.7	1.04847e+06	509304	30894.3	218875	83672.9	104.107	Choline	C00114	OEYIOHPDSNJKLS-UHFFFAOYSA-N	92.3	HMDB0000097	C00114	Organic nitrogen compounds	Organonitrogen compounds	Quaternary ammonium salts
MP2178.pos	5.26842e+08	6.97086e+08	5.44338e+08	3.77515e+08	5.59977e+08	5.20907e+08	8.55007e+08	3.81043e+08	4.40502e+08	3.99585e+08	4.43472e+08	4.83642e+08	3.8893e+08	3.22628e+08	3.88923e+08	2.88535e+08	4.56232e+08	2.93633e+08	6.77528e+07	6.41513e+07	4.79945e+07	5.0533e+07	5.36692e+07	4.71155e+07	150.058	L-Methionine	C00073	FFEARJCKVFRZRR-SGAVLPGINA-N	99.6	HMDB0000696	C00073	Organic acids and derivatives	Carboxylic acids and derivatives	Amino acids, peptides, and analogues	Peptides	Amino acids	Common amino acids
MP2249.pos	2.25871e+07	2.83129e+07	2.15195e+07	1.20349e+07	2.0941e+07	1.822e+07	7.77992e+06	1.72749e+06	2.02043e+06	1.90917e+06	2.58061e+06	2.61136e+06	2.19294e+06	1.75653e+06	2.07713e+06	1.33829e+06	1.83246e+06	1.22899e+06	2.39894e+06	3.40219e+06	2.33331e+06	1.91276e+06	2.12104e+06	798358	152.054	Guanine	C00242	UYTPUPDQBNUYGX-UHFFFAOYAE	86.1	HMDB0000132	C00242	Organoheterocyclic compounds	Imidazopyrimidines	Purines and purine derivatives	Nucleic acids	Bases	Purines
MP2376.pos	757273	681026	642539	902826	476466	478326	490844	429863	446178	496794	457886	501472	467799	498681	705457	772588	701764	816250	661322	668519	735359	767102	798803	785145	155.047	Diethyl phosphate	C06608	UCQFCFPECQILOL-UHFFFAOYSA-N	95.3	HMDB0012209	C06608	Organic acids and derivatives	Organic phosphoric acids and derivatives	Phosphate esters
MP2526.pos	132315	44806.4	10852.8	36398.9	74260.8	115953	3.03823e+06	52475.2	138239	510709	129997	357887	2.25346e+06	1.62096e+06	1.72858e+06	2.9095e+06	9.84377e+06	2.704e+06	3.71043e+06	1.24366e+06	2.41405e+06	5.60592e+06	4.45353e+06	5.88731e+06	159.028	Glucuronolactone	C02670	UYUXSRADSPPKRZ-SKNVOMKLSA-N	85.6	HMDB0006355	C02670	Organoheterocyclic compounds	Lactones	Gamma butyrolactones
MP2594.pos	1.40255e+06	1.7898e+06	1.27529e+06	1.12461e+06	65745.8	1.2658e+06	2.99292e+06	579721	500833	667882	721612	717936	3.15654e+06	1.81761e+06	777966	2.19679e+06	2.22022e+06	2.00029e+06	271218	240930	33495.2	356182	243118	186567	161.107	Tryptamine	C00398	APJYDQYYACXCRM-UHFFFAOYSA-N	89.5	HMDB0000303	C00398	Organoheterocyclic compounds	Indoles and derivatives	Tryptamines and derivatives	Alkaloids	Alkaloids derived from tryptophan and anthranilic acid	Indole alkaloids
MP2770.pos	1.94321e+07	1.94052e+07	1.61232e+07	3.28337e+07	2.22041e+07	2.70926e+07	1.42551e+06	2.89133e+06	4.13473e+06	4.28438e+06	4.37453e+06	2.84354e+06	2.63705e+06	1.73318e+06	2.58818e+06	2.43746e+06	857608	3.44199e+06	1.59026e+06	1.92802e+06	897865	781972	2.63971e+06	1.35246e+06	166.053	Methionine sulfoxide	C02989	QEFRNWWLZKMPFJ-UHFFFAOYSA-N	92	HMDB0002005	C02989	Organic acids and derivatives	Carboxylic acids and derivatives	Amino acids, peptides, and analogues
MP2772.pos	2.17684e+08	4.35197e+08	2.0142e+08	2.29133e+08	3.61445e+08	5.17532e+08	1.21206e+09	4.85505e+08	4.7066e+08	5.74796e+08	5.58974e+08	6.69163e+08	7.76102e+08	4.60875e+08	5.32247e+08	7.90964e+08	6.81894e+08	5.55423e+08	3.64053e+08	4.56732e+08	2.6715e+08	2.77712e+08	2.91188e+08	2.51182e+08	166.086	L-Phenylalanine	C00079	COLNVLDHVKWLRT-QMMMGPOBSA-N	94.2	HMDB0000159	C00079	Organic acids and derivatives	Carboxylic acids and derivatives	Amino acids, peptides, and analogues	Peptides	Amino acids	Common amino acids
MP2880.pos	5.57524e+06	9.36027e+06	2.22697e+06	129019	9.55704e+06	9.23822e+06	5.00586e+06	250026	236274	334051	464634	320377	246287	157301	186005	172880	187732	343503	317511	77491.2	84920.7	157149	178809	257576	169.097	Pyridoxamine	C00534	NHZMQXZHNVQTQA-UHFFFAOYSA-N	86.4	HMDB0001431	C00534	Organoheterocyclic compounds	Pyridines and derivatives	Pyridoxamines	Vitamins and cofactors	Vitamins	Water-soluble vitamins
MP2921.pos	5.13853e+06	1.16972e+07	5.68187e+06	1.02045e+07	1.34373e+07	2.40682e+07	5.30481e+07	5.12883e+07	5.67268e+07	7.17968e+07	7.30759e+07	8.20797e+07	5.29388e+07	3.43266e+07	3.13646e+07	5.19046e+07	5.2042e+07	4.07254e+07	1.1667e+07	3.39256e+07	1.04199e+07	8.65339e+06	9.5877e+06	1.50198e+07	170.081	PYRIDOXINE	C00314	LXNHXLLTXMVWPM-UHFFFAOYSA-N	94.7	HMDB0000239	C00314	Organoheterocyclic compounds	Pyridines and derivatives	Pyridoxines	Vitamins and cofactors	Vitamins	Water-soluble vitamins
MP3699.pos	4.58195e+06	5.88924e+06	5.89786e+06	2.79257e+06	4.41432e+06	4.78137e+06	3.06091e+07	1.76963e+07	1.47582e+07	1.05764e+07	9.22623e+06	8.19529e+06	2.37823e+07	2.63532e+07	3.20804e+07	2.86073e+07	2.11274e+07	1.77713e+07	1.1777e+06	1.26206e+06	793034	1.03081e+06	886364	806953	189.124	Ne-Acetyllysine	C02727	DTERQYGMUDWYAZ-ZETCQYMHSA-N	95.9	HMDB0000206	C02727	Organic acids and derivatives	Carboxylic acids and derivatives	Amino acids, peptides, and analogues
MP3731.pos	2.74298e+06	6.72962e+06	2.54882e+06	4.71031e+06	6.93453e+06	8.18419e+06	7.1862e+07	4.50535e+07	4.41813e+07	3.3807e+07	3.16684e+07	2.63694e+07	2.37652e+07	2.67002e+07	2.85e+07	1.7064e+07	3.85898e+07	2.16255e+07	2.60933e+07	2.75487e+07	1.53521e+07	1.63171e+07	1.02702e+07	1.81921e+07	190.05	Kynurenic acid	C01717	HCZHHEIFKROPDY-UHFFFAOYSA-N	93.1	HMDB0000715	C01717	Organoheterocyclic compounds	Quinolines and derivatives	Quinoline carboxylic acids
MP3812.pos	28303.2	40424.9	117693	187170	209448	797102	4.08158e+06	5.88634e+06	2.96643e+06	4.0495e+06	3.03354e+06	1.75639e+06	3.13516e+06	5.47574e+06	4.39494e+06	1.61964e+06	3.25599e+06	3.2507e+06	4.16912e+06	3.43067e+06	2.36287e+06	2.74391e+06	2.73323e+06	2.47037e+06	192.066	5-Hydroxyindoleacetic acid	C05635	DUUGKQCEGZLZNO-UHFFFAOYSA-N	91.8	HMDB0000763	C05635	Organoheterocyclic compounds	Indoles and derivatives	Indolyl carboxylic acids and derivatives
MP3882.pos	623866	895713	945340	686474	994378	662605	1.64455e+07	226514	5.82101e+06	5.68691e+06	7.22991e+06	6.99491e+06	6.952e+06	5.30203e+06	7.00128e+06	4.46176e+06	8.75713e+06	4.20507e+06	594846	411121	351961	177894	237483	318258	194.022	Fraxetin	C09265	InChIKey=HAVWRBANWNTOJX-UHFFFAOYSA-N	85.2		C09265	Phenylpropanoids and polyketides	Coumarins and derivatives	Hydroxycoumarins	Phenylpropanoids	Coumarins	Coumarins
MP3931.pos	2.12478e+07	1.98245e+07	1.33872e+07	1.50432e+07	2.02491e+07	2.418e+07	2.53639e+06	858074	865502	1.15477e+06	1.19553e+06	1.22141e+06	908848	665910	826225	686103	849217	730107	8052.11	646555	708181	630094	242813	604232	195.088	Caffeine	C07481	RYYVLZVUVIJVGH-UHFFFAOYSA-N	90.1	HMDB0001847	C07481	Organoheterocyclic compounds	Imidazopyrimidines	Purines and purine derivatives	Alkaloids	Others	Purine alkaloids
MP4332.pos	1.05378e+08	1.79421e+08	1.10415e+08	8.14256e+07	1.37202e+08	1.65754e+08	9.69761e+08	3.94702e+08	3.65001e+08	4.50868e+08	4.2429e+08	4.75262e+08	7.12529e+08	5.31624e+08	6.84905e+08	6.15355e+08	6.29969e+08	4.91258e+08	2.63242e+08	3.07843e+08	2.2051e+08	2.75644e+08	2.61639e+08	2.12421e+08	205.097	L-Tryptophan	C00078	QIVBCDIJIAJPQS-UHFFFAOYSA-N	97.1	HMDB0000929	C00078	Organoheterocyclic compounds	Indoles and derivatives	Indolyl carboxylic acids and derivatives	Peptides	Amino acids	Common amino acids
MP4527.pos	7863.01	50481.9	261471	101796	480732	454269	4.0019e+06	782780	168142	16861.8	270880	874200	4.30481e+06	2.42703e+06	3.39097e+06	6.87067e+06	920693	2.2304e+06	1.16247e+06	1.44428e+06	2.40447e+06	1.13817e+06	2.11612e+06	534480	210.076	porphobilinogen	C00931	QSHWIQZFGQKFMA-UHFFFAOYSA-N	90.6	HMDB0000245	C00931	Organic nitrogen compounds	Organonitrogen compounds	Amines
MP4669.pos	1.74614e+06	2.25248e+06	1.16795e+06	1.2748e+06	1.93388e+06	1.68522e+06	4.12785e+06	3.89021e+06	3.8563e+06	4.65806e+06	4.83777e+06	4.45913e+06	4.43495e+06	4.61949e+06	4.51904e+06	3.74778e+06	5.80577e+06	3.08226e+06	4.5848e+06	4.30604e+06	3.84201e+06	5.96005e+06	3.95051e+06	6.70657e+06	213.102	2-(5-methoxy-1H-indol-3-yl)ethanamine	C05659	JTEJPPKMYBDEMY-UHFFFAOYSA-N	89.8	HMDB0004095	C05659	Organoheterocyclic compounds	Indoles and derivatives	Tryptamines and derivatives
MP4755.pos	340521	807194	238626	386693	868890	1.17421e+06	2.39361e+06	2.07217e+06	2.07197e+06	2.49555e+06	2.68914e+06	2.67436e+06	2.72714e+06	1.55841e+06	1.72095e+06	2.6663e+06	2.29221e+06	2.03243e+06	1.33529e+06	2.3903e+06	947642	934115	1.19493e+06	1.38536e+06	215.139	Desthiobiotin	C01909	AUTOLBMXDDTRRT-JGVFFNPUSA-N	86.1	HMDB0003581	C01909	Lipids and lipid-like molecules	Fatty Acyls	Fatty acids and conjugates
MP4952.pos	4.35665e+06	5.68018e+06	5.04196e+06	3.86127e+06	4.5014e+06	4.37313e+06	1.45308e+07	3.91903e+06	3.34571e+06	3.22773e+06	4.05244e+06	4.26839e+06	6.47036e+06	5.05858e+06	6.27773e+06	6.29547e+06	4.80983e+06	5.35027e+06	2.63885e+06	1.37774e+06	1.85387e+06	2.87064e+06	2.13224e+06	1.72772e+06	220.118	trans-Zeatin	C00371	UZKQTCBAMSWPJD-FARCUNLSSA-N	76.2	HMDB0012204	C00371	Organoheterocyclic compounds	Imidazopyrimidines	Purines and purine derivatives
MP6073.pos	154765	375309	149895	174310	338527	342810	6.10955e+06	2.38603e+06	2.34919e+06	2.4883e+06	2.65124e+06	2.78744e+06	4.25841e+06	3.09203e+06	4.31638e+06	3.40997e+06	4.18196e+06	3.14275e+06	1.62055e+06	1.73605e+06	1.96819e+06	2.8417e+06	1.7041e+06	1.84897e+06	245.096	Biotin	C00120	YBJHBAHKTGYVGT-ZKWXMUAHSA-N	93.1	HMDB0000030	C00120	Organoheterocyclic compounds	Biotin and derivatives		Vitamins and cofactors	Cofactors	Coenzymes
MP6249.pos	5.45986e+06	6.38333e+06	5.06175e+06	3.58125e+06	4.35849e+06	4.86836e+06	274583	655330	510764	580387	422493	643346	444199	545038	371393	564585	535553	446881	444865	8971.9	435655	318882	554359	115898	249.063	Pyridoxamine 5-phosphate	C00647	ZMJGSOSNSPKHNH-UHFFFAOYSA-N	86.3	HMDB0001555	C00647	Organoheterocyclic compounds	Pyridines and derivatives	Pyridoxamines
MP6425.pos	1.43965e+06	1.66863e+06	1.77185e+06	1.33819e+06	1.02519e+06	952987	1.88867e+07	5.98197e+06	5.2009e+06	5.43119e+06	6.31018e+06	6.44138e+06	4.00275e+06	3.47544e+06	4.15828e+06	4.22169e+06	3.26872e+06	3.38203e+06	1.30003e+06	1.05554e+06	1.13993e+06	1.42118e+06	1.24466e+06	1.01115e+06	253.08	Osthenol	C18080	RAKJVIPCCGXHHS-UHFFFAOYSA-N	90.4	HMDB0034130	C18080	Phenylpropanoids and polyketides	Coumarins and derivatives	Hydroxycoumarins
MP6690.pos	8.65748e+07	1.07959e+08	1.09076e+08	6.92785e+07	9.16469e+07	9.71547e+07	5.75885e+07	5.48509e+06	3.38049e+06	3.27742e+06	3.71072e+06	4.67856e+06	3.81918e+06	2.97353e+06	4.68951e+06	3.49306e+06	2.49572e+06	3.16711e+06	3.42226e+06	2.13659e+06	6.14915e+06	8.64692e+06	3.09061e+06	1.07355e+06	259.093	D-(+)-Pyroglutamic Acid	C02237	ODHCTXKNWHHXJC-GSVOUGTGSA-N	82.1		C02237	Organic acids and derivatives	Carboxylic acids and derivatives	Amino acids, peptides, and analogues
MP6956.pos	5.96045e+07	7.6411e+07	4.38438e+07	5.71611e+07	7.92806e+07	9.9909e+07	1.67996e+07	96405.2	1.43418e+06	2.0033e+06	2.60057e+06	2.46424e+06	736088	493205	315837	1.30722e+06	1.00192e+06	132634	305300	80968.3	46539.1	350254	43203.7	47683.7	265.112	Thiamine	C00378	JZRWCGZRTZMZEH-UHFFFAOYSA-N	83.9	HMDB0000235	C00378	Organoheterocyclic compounds	Diazines	Pyrimidines and pyrimidine derivatives	Vitamins and cofactors	Vitamins	Water-soluble vitamins
MP7064.pos	3.96887e+06	6.57299e+06	2.80829e+06	4.89019e+06	4.42414e+06	5.465e+06	8.6256e+08	1.37329e+07	5.85073e+06	5.60334e+06	1.63865e+07	1.50933e+07	1.02501e+08	1.22392e+08	1.68714e+08	1.45568e+08	5.17817e+07	7.27571e+07	1.14621e+08	4.5588e+07	3.83653e+07	1.25262e+08	3.47334e+07	2.37865e+07	268.104	Adenosine	C00212	OIRDTQYFTABQOQ-UHFFFAOYSA-N	93	HMDB0000050	C00212	Nucleosides, nucleotides, and analogues	Purine nucleosides		Nucleic acids	Nucleosides	Ribonucleosides
MP7290.pos	244184	328751	267901	151418	307046	217169	8.97491e+06	1.39147e+06	1.35364e+06	1.47202e+06	1.5917e+06	1.35692e+06	1.38883e+06	999939	2.04748e+06	1.26366e+06	1.64861e+06	1.00277e+06	1.09651e+07	6.47865e+06	4.06313e+06	1.06076e+07	3.24102e+06	2.39409e+06	273.217	Androsterone	C00523	QGXBDMJGAMFCBF-XYQQMQERSA-N	83.2	HMDB0000031	C00523	Lipids and lipid-like molecules	Steroids and steroid derivatives	Androstane steroids	Steroids	19-Carbon atoms	Androstane derivatives
MP738.pos	2.05972e+06	1.43938e+06	1.77796e+06	510869	1.80513e+06	1.83225e+06	7.94053e+06	450893	564987	685919	301088	393690	1.75699e+06	167953	2.16508e+06	411188	193073	368418	392267	326277	288631	587975	625688	277805	115.039	Glutaric acid	C00489	JFCQEDHGNNZCLN-UHFFFAOYSA-N	88.1	HMDB0000661	C00489	Organic acids and derivatives	Carboxylic acids and derivatives	Dicarboxylic acids and derivatives	Organic acids	Carboxylic acids	Dicarboxylic acids
MP782.pos	2.33184e+08	2.95633e+08	2.22487e+08	2.27265e+08	3.37002e+08	2.64916e+08	1.14785e+08	7.62887e+07	8.68763e+07	8.20013e+07	8.56716e+07	8.05934e+07	5.40812e+07	6.25194e+07	2.04914e+07	1.64515e+07	1.4572e+07	4.49453e+07	5.23173e+06	5.78953e+06	9.62682e+06	3.15183e+06	3.83792e+06	6.22443e+06	116.071	L-Proline	C00148	ONIBWKKTOPOVIA-BYPYZUCNSA-N	93.3	HMDB0000162	C00148	Organic acids and derivatives	Carboxylic acids and derivatives	Amino acids, peptides, and analogues	Peptides	Amino acids	Common amino acids
MP8129.pos	449860	577458	326916	278306	531908	472956	1.24075e+06	830061	999312	909376	1.11197e+06	821645	517739	656738	622367	689728	987239	367239	317311	220754	184201	333441	234436	364932	291.095	epicatechin	C09727	PFTAWBLQPZVEMU-UKRRQHHQSA-N	82.4	HMDB0001871	C09727	Phenylpropanoids and polyketides	Flavonoids	Flavans	Lipids	PK Polyketides	PK12 Flavonoids
MP8266.pos	94241.7	72119.8	6069	40951.1	55830.1	112338	49514.5	1.52935e+06	1.88369e+06	1.78664e+06	1.72971e+06	1.79334e+06	675634	367925	631905	373999	524861	555517	47622.5	14833.2	53787.6	52686.8	22847.5	23254.1	295.043	Naringenin	C00509	FTVWIRXFELQLPI-CYBMUJFWSA-N	77.4	HMDB0002670	C00509	Phenylpropanoids and polyketides	Flavonoids	Flavans	Lipids	PK Polyketides	PK12 Flavonoids
MP8403.pos	4.14521e+08	6.5355e+08	5.20786e+08	3.27766e+08	6.17848e+08	4.40863e+08	1.08162e+09	5.69609e+08	5.97281e+08	5.88951e+08	6.59903e+08	6.42252e+08	5.52938e+08	5.75363e+08	5.95004e+08	5.58081e+08	6.3803e+08	4.34521e+08	4.22191e+08	2.85604e+08	3.27214e+08	4.82678e+08	3.72744e+08	4.30702e+08	298.097	5'-Deoxy-5'-methylthioadenosine	C00170	WUUGFSXJNOTRMR-IOSLPCCCSA-N	90.8	HMDB0001173	C00170	Nucleosides, nucleotides, and analogues	5'-deoxyribonucleosides	5'-deoxy-5'-thionucleosides
MP871.pos	4.20605e+09	4.47107e+09	3.97068e+09	3.71589e+09	4.64293e+09	4.35537e+09	2.78259e+09	1.67655e+09	1.53534e+09	1.63615e+09	1.67231e+09	1.77833e+09	1.31464e+09	1.54221e+09	1.06872e+09	1.46854e+09	1.52276e+09	1.37685e+09	9.04092e+08	8.88826e+08	8.27581e+08	9.51435e+08	8.90212e+08	8.86898e+08	118.086	BETAINE	C00719	KWIUHFFTVRNATP-UHFFFAOYSA-O	95.1	HMDB0000043	C00719	Organic acids and derivatives	Carboxylic acids and derivatives	Amino acids, peptides, and analogues
MP9277.pos	1.08165e+08	1.29302e+08	1.16979e+08	1.0102e+08	9.47215e+07	8.99711e+07	1.20621e+08	1.28037e+08	1.61656e+08	1.75264e+08	1.32937e+08	1.61938e+08	1.49053e+08	1.10845e+08	1.34187e+08	1.2615e+08	1.17746e+08	1.41598e+08	1.23069e+08	1.14946e+08	1.154e+08	1.1724e+08	1.30136e+08	1.02472e+08	318.3	Phytosphingosine	C12144	AERBNCYCJBRYDG-UHFFFAOYSA-N	87.6	HMDB0004610	C12144	Organic nitrogen compounds	Organonitrogen compounds	Amines	Lipids	SP Sphingolipids	SP01 Sphingoid bases
MP958.pos	1.76567e+07	6.47314e+07	1.8701e+07	9.23157e+06	7.65485e+07	3.33151e+07	1.7187e+08	1.17409e+08	1.06099e+08	1.38929e+08	1.15266e+08	1.27268e+08	1.11834e+08	9.65988e+07	1.2315e+08	1.09499e+08	1.28123e+08	8.41705e+07	7.26118e+07	8.92408e+07	4.75958e+07	4.86542e+07	3.5314e+07	6.0972e+07	120.044	4-Aminobenzoic acid	C00568	ALYNCZNDIQEVRV-UHFFFAOYSA-N	95.1	HMDB0001392	C00568	Benzenoids	Benzene and substituted derivatives	Benzoic acids and derivatives
MP960.pos	1.98095e+08	2.03154e+08	1.96345e+08	1.97422e+08	2.21002e+08	2.06321e+08	4.02975e+06	333214	125679	715313	253740	319508	325663	181136	38036.8	983927	514279	164132	10099.7	11012	80681.7	148886	8680.08	51999	120.066	L-Threonine	C00188	AYFVYJQAPQTCCC-HRFVKAFMSA-N	96.6	HMDB0000167	C00188	Organic acids and derivatives	Carboxylic acids and derivatives	Amino acids, peptides, and analogues	Peptides	Amino acids	Common amino acids
MP9634.pos	3.33047e+06	1.11354e+07	2.26379e+07	1.36511e+07	3.58843e+06	4.22175e+06	3.33061e+06	962708	615383	1.15495e+06	276623	181875	2.43949e+06	893016	2.03416e+06	776289	814408	1.03732e+06	176483	127579	433047	100051	377708	17396.8	328.142	Coproporphyrin III	C05770	XNBNKCLBGTWWSD-RZGVYWFLSA-N	91.2	HMDB0000570	C05770	Organoheterocyclic compounds	Tetrapyrroles and derivatives	Porphyrins
