# Supplementary material for: Metabolic response of Brevibacterium epidermidis TRM83610 to NaCl stress
Source: Front Microbiol. 2026 Feb 6;17:1754185. doi: 10.3389/fmicb.2026.1754185 (PMC12920567; doi:10.3389/fmicb.2026.1754185)
Supplement: Supplementary file 1 [file Supplementary_file_1.zip › Supplementary material/Tab_S3_Correlation matrix.xls]

## Sheet: Sheet1
Name	(2R,3R)-2,3-dihydroxy-3-methylpentanoic acid	Xanthine	Adenosine 5'-phosphosulfate	Orotic acid	4-hydroxyphenylglyoxylic acid	Terephthalic acid	Uric Acid	Glycerophosphoric Acid	cis-Aconitic acid	N-Alpha-Acetyl-Ornithine	N-Acetyl-L-aspartic acid	Indole-3-acetic acid	L-Tyrosine	Scopoletin	Citric acid	Xanthotoxol	Pantothenate	alpha-ketoadipic acid	5-Aminovaleric acid	Pseudouridine	Succinic acid	Methylmalonic acid	2'-Deoxyinosine	Biotin Sulfoxide	Inosine	4-Hydroxybenzaldehyde	Xanthosine	L-2-Hydroxyglutaric acid	Ketoleucine	2-oxo-5-amino-pentanoic acid	Uridylate	Dgmp	Adenosine monophosphate	ERYTHRITOL	INOSINE-MONOPHOSPHATE	Niacinamide	RIBOFLAVIN	Benzene-1,2,4-triol	carglumic acid	L-Aspartic acid	Dape	Hypoxanthine	Anthranilic acid	Tyramine	Urocanic acid	L-Histidinol	Ectoine	AMINOADIPATE	Pyrostatin B
(2R,3R)-2,3-dihydroxy-3-methylpentanoic acid	1	-0.0031154	-0.626041	-0.654625	0.0676272	0.761808	-0.185119	-0.599333	-0.617664	0.662076	-0.417364	0.0305859	-0.422665	-0.591206	-0.33819	0.230038	0.902923	0.00480519	-0.63425	-0.38327	-0.403468	0.290387	0.153654	0.916473	0.713263	0.154527	-0.481285	-0.665347	0.502417	-0.593345	-0.604375	-0.443833	-0.560565	0.730614	-0.619409	-0.31772	0.354745	-0.47279	-0.240258	-0.669963	0.570147	-0.375949	0.715572	-0.497847	0.266526	0.719857	0.685273	0.475623	0.496956
Xanthine	-0.0031154	1	0.148675	0.237587	0.300188	-0.130286	0.30394	0.341003	0.157948	0.202575	0.177979	-0.188722	0.220484	0.238294	-0.0428887	-0.289387	-0.00392686	-0.289788	0.261302	0.237721	0.281722	-0.180728	-0.0178787	0.0376697	-0.124031	-0.185237	0.547494	-0.0839915	-0.00903941	0.242651	0.238369	0.145329	0.0479173	-0.402582	0.120986	0.287248	-0.238444	0.205795	0.357099	0.191276	0.035631	0.570746	-0.142792	0.131844	0.250366	0.406814	0.00614709	0.044547	0.133095
Adenosine 5'-phosphosulfate	-0.626041	0.148675	1	0.92906	0.329736	-0.510419	0.664692	0.81277	0.943202	-0.657696	0.871006	-0.277793	0.726414	0.86812	0.731404	-0.668575	-0.576066	0.0509955	0.96161	0.84926	0.830412	-0.52516	-0.431934	-0.518907	-0.527287	-0.330582	0.706491	0.772861	-0.743758	0.893668	0.957784	0.945035	0.953377	-0.555406	0.993606	0.309093	-0.360483	0.799854	0.224946	0.944871	-0.468906	0.568703	-0.601383	0.910462	-0.352872	-0.205134	-0.897952	-0.271004	-0.713691
Orotic acid	-0.654625	0.237587	0.92906	1	0.261635	-0.530358	0.780413	0.950823	0.875961	-0.688397	0.915525	-0.2388	0.781111	0.928175	0.509936	-0.65344	-0.59561	0.0231784	0.980622	0.910908	0.90489	-0.502241	-0.427396	-0.536885	-0.508163	-0.272454	0.815972	0.740455	-0.763167	0.952692	0.982961	0.865195	0.845	-0.585722	0.899542	0.446983	-0.334101	0.809826	0.210776	0.931435	-0.51078	0.764536	-0.526208	0.819431	-0.369116	-0.27835	-0.912475	-0.241796	-0.697126
4-hydroxyphenylglyoxylic acid	0.0676272	0.300188	0.329736	0.261635	1	0.111576	0.38896	0.236114	0.509394	-0.193412	0.358033	-0.388848	0.291387	0.431424	0.486512	-0.385431	0.00606161	0.169077	0.377485	0.419711	0.427885	-0.19455	-0.327205	0.170697	-0.00461825	-0.00427489	0.286324	0.398147	-0.192501	0.321413	0.337165	0.402491	0.433091	0.000332957	0.370426	0.258571	-0.0799892	0.294263	-0.0422543	0.281862	0.154933	0.285886	0.0550216	0.557745	0.0838928	0.326933	-0.290498	0.0332602	-0.293445
Terephthalic acid	0.761808	-0.130286	-0.510419	-0.530358	0.111576	1	-0.124616	-0.494511	-0.46864	0.295159	-0.361665	-0.166366	-0.262952	-0.548281	-0.290544	0.181539	0.60014	0.0781544	-0.522716	-0.367494	-0.373664	0.280725	-0.0982472	0.831346	0.642323	0.445407	-0.440984	-0.476014	0.439434	-0.466465	-0.508539	-0.426836	-0.423868	0.657611	-0.512023	-0.175431	0.486978	-0.482977	-0.422141	-0.530016	0.614613	-0.405763	0.755735	-0.341187	0.215868	0.600047	0.472207	0.325226	0.260728
Uric Acid	-0.185119	0.30394	0.664692	0.780413	0.38896	-0.124616	1	0.807912	0.638565	-0.512545	0.782509	-0.398619	0.719655	0.748515	0.271188	-0.639049	-0.206016	0.1099	0.759879	0.849952	0.810973	-0.394701	-0.522299	-0.0300307	-0.168595	-0.0948529	0.627719	0.574505	-0.571208	0.784801	0.796016	0.674785	0.60353	-0.219632	0.613978	0.442615	-0.157614	0.625548	-0.0606447	0.67998	-0.128053	0.735486	-0.114412	0.605568	-0.331557	0.105634	-0.691917	-0.0239758	-0.541919
Glycerophosphoric Acid	-0.599333	0.341003	0.81277	0.950823	0.236114	-0.494511	0.807912	1	0.785566	-0.636785	0.905045	-0.237189	0.854473	0.921422	0.27172	-0.646463	-0.550426	0.052098	0.923371	0.889292	0.923141	-0.474903	-0.395082	-0.499287	-0.448879	-0.270881	0.87275	0.676379	-0.71119	0.960329	0.935848	0.76487	0.730866	-0.577419	0.75984	0.552611	-0.359146	0.729804	0.234942	0.89098	-0.476805	0.887887	-0.467566	0.732217	-0.328682	-0.270078	-0.861697	-0.245245	-0.658465
cis-Aconitic acid	-0.617664	0.157948	0.943202	0.875961	0.509394	-0.46864	0.638565	0.785566	1	-0.647543	0.853217	-0.290614	0.792391	0.887729	0.738973	-0.648063	-0.565052	0.0755152	0.936462	0.835192	0.839408	-0.493495	-0.405351	-0.514622	-0.494866	-0.312767	0.668173	0.803473	-0.717218	0.877683	0.920431	0.920573	0.976669	-0.539912	0.948642	0.300066	-0.346134	0.712918	0.20632	0.912171	-0.436701	0.608591	-0.565184	0.943175	-0.3331	-0.221489	-0.880191	-0.271466	-0.696823
N-Alpha-Acetyl-Ornithine	0.662076	0.202575	-0.657696	-0.688397	-0.193412	0.295159	-0.512545	-0.636785	-0.647543	1	-0.58072	0.368505	-0.562385	-0.659046	-0.336796	0.566288	0.711066	-0.234272	-0.657879	-0.527501	-0.527203	0.298008	0.733509	0.419246	0.517793	-0.189269	-0.342557	-0.782693	0.674238	-0.701701	-0.666159	-0.491454	-0.648205	0.324672	-0.635149	-0.577483	0.25722	-0.475518	0.348717	-0.704892	0.128252	-0.323392	0.218204	-0.682699	0.303879	0.319843	0.866239	0.230815	0.826191
N-Acetyl-L-aspartic acid	-0.417364	0.177979	0.871006	0.915525	0.358033	-0.361665	0.782509	0.905045	0.853217	-0.58072	1	-0.248219	0.876204	0.914978	0.475107	-0.722583	-0.328648	0.133818	0.923741	0.960151	0.975374	-0.546811	-0.380192	-0.361309	-0.270763	-0.325916	0.790353	0.68064	-0.77325	0.942227	0.942291	0.906623	0.85893	-0.417629	0.840902	0.433998	-0.292561	0.719959	0.212331	0.888087	-0.483992	0.787961	-0.377304	0.828364	-0.392221	-0.122298	-0.857912	-0.111802	-0.673336
Indole-3-acetic acid	0.0305859	-0.188722	-0.277793	-0.2388	-0.388848	-0.166366	-0.398619	-0.237189	-0.290614	0.368505	-0.248219	1	-0.316451	-0.286691	-0.144959	0.484145	0.144623	-0.188955	-0.246801	-0.234607	-0.252908	-0.0559307	0.555591	-0.151122	0.256557	-0.0945552	-0.14781	-0.468702	0.345592	-0.320804	-0.278614	-0.240886	-0.290582	-0.0688798	-0.265732	-0.33658	-0.129964	-0.149807	0.400458	-0.312298	-0.2656	-0.150061	-0.0529363	-0.364668	0.139943	-0.354501	0.333649	-0.045908	0.2982
L-Tyrosine	-0.422665	0.220484	0.726414	0.781111	0.291387	-0.262952	0.719655	0.854473	0.792391	-0.562385	0.876204	-0.316451	1	0.816897	0.249911	-0.657279	-0.356139	0.168879	0.794619	0.813679	0.87799	-0.478041	-0.364296	-0.346	-0.242055	-0.338946	0.725259	0.626003	-0.653875	0.894242	0.827274	0.762503	0.77219	-0.426829	0.675372	0.413574	-0.299066	0.537176	0.17656	0.839553	-0.373322	0.788222	-0.35404	0.753866	-0.378077	-0.140215	-0.788032	-0.149393	-0.61034
Scopoletin	-0.591206	0.238294	0.86812	0.928175	0.431424	-0.548281	0.748515	0.921422	0.887729	-0.659046	0.914978	-0.286691	0.816897	1	0.480183	-0.705406	-0.521144	0.0772649	0.941584	0.928415	0.944983	-0.447098	-0.357834	-0.53368	-0.431658	-0.364547	0.808932	0.761534	-0.774328	0.946093	0.949964	0.868617	0.835961	-0.511809	0.84749	0.437969	-0.415793	0.738987	0.25734	0.908061	-0.519161	0.805844	-0.527871	0.83232	-0.314196	-0.268109	-0.897176	-0.271184	-0.713453
Citric acid	-0.33819	-0.0428887	0.731404	0.509936	0.486512	-0.290544	0.271188	0.27172	0.738973	-0.336796	0.475107	-0.144959	0.249911	0.480183	1	-0.36746	-0.306364	0.00858929	0.617151	0.491731	0.408352	-0.321894	-0.232829	-0.283405	-0.31225	-0.169596	0.227937	0.548464	-0.408147	0.394676	0.562712	0.713795	0.78424	-0.253113	0.797462	-0.0503135	-0.172608	0.435367	0.128486	0.502962	-0.225382	0.0801294	-0.369811	0.708867	-0.134776	-0.0136624	-0.485844	-0.149592	-0.403067
Xanthotoxol	0.230038	-0.289387	-0.668575	-0.65344	-0.385431	0.181539	-0.639049	-0.646463	-0.648063	0.566288	-0.722583	0.484145	-0.657279	-0.705406	-0.36746	1	0.210507	-0.0297636	-0.673967	-0.7115	-0.71468	0.460821	0.582449	0.143715	0.239982	0.197675	-0.538341	-0.493947	0.750319	-0.731197	-0.711238	-0.68805	-0.662857	0.386384	-0.643589	-0.542596	0.236413	-0.454015	0.0537863	-0.704023	0.035545	-0.564616	0.238485	-0.696846	-0.0486687	-0.24597	0.686791	0.0293571	0.723653
Pantothenate	0.902923	-0.00392686	-0.576066	-0.59561	0.00606161	0.60014	-0.206016	-0.550426	-0.565052	0.711066	-0.328648	0.144623	-0.356139	-0.521144	-0.306364	0.210507	1	0.00521254	-0.581393	-0.273457	-0.313875	0.106671	0.371455	0.738716	0.802769	-0.0233082	-0.395639	-0.673278	0.445653	-0.541938	-0.540118	-0.339276	-0.505931	0.585626	-0.565288	-0.380303	0.286436	-0.452897	-0.0344922	-0.613332	0.299159	-0.261807	0.574124	-0.521872	0.174489	0.597158	0.673691	0.648172	0.56178
alpha-ketoadipic acid	0.00480519	-0.289788	0.0509955	0.0231784	0.169077	0.0781544	0.1099	0.052098	0.0755152	-0.234272	0.133818	-0.188955	0.168879	0.0772649	0.00858929	-0.0297636	0.00521254	1	0.0355898	0.0860774	0.0943217	-0.291617	-0.146583	0.00770963	0.0239673	0.212359	-0.0944645	0.336075	0.0379393	0.107655	0.0588447	0.0549645	0.125772	0.0468945	0.0373105	0.420977	0.0640652	-0.0614338	-0.258657	0.0746961	0.0802657	-0.0150309	0.187561	0.0550891	-0.311559	-0.0974263	-0.176766	0.0502572	-0.155237
5-Aminovaleric acid	-0.63425	0.261302	0.96161	0.980622	0.377485	-0.522716	0.759879	0.923371	0.936462	-0.657879	0.923741	-0.246801	0.794619	0.941584	0.617151	-0.673967	-0.581393	0.0355898	1	0.918175	0.913808	-0.522481	-0.413362	-0.529402	-0.495668	-0.304082	0.811844	0.765927	-0.743849	0.945861	0.990519	0.91354	0.908893	-0.585553	0.943764	0.418923	-0.369146	0.788552	0.257639	0.939692	-0.489404	0.746675	-0.551055	0.88399	-0.320687	-0.234059	-0.903616	-0.271596	-0.706853
Pseudouridine	-0.38327	0.237721	0.84926	0.910908	0.419711	-0.367494	0.849952	0.889292	0.835192	-0.527501	0.960151	-0.234607	0.813679	0.928415	0.491731	-0.7115	-0.273457	0.0860774	0.918175	1	0.977597	-0.576526	-0.316499	-0.347342	-0.19638	-0.382898	0.793663	0.642082	-0.736549	0.913105	0.94158	0.910958	0.813793	-0.41149	0.824065	0.363076	-0.267136	0.737646	0.266174	0.851305	-0.503704	0.812355	-0.387943	0.777612	-0.350677	-0.0957314	-0.819418	-0.101952	-0.627528
Succinic acid	-0.403468	0.281722	0.830412	0.90489	0.427885	-0.373664	0.810973	0.923141	0.839408	-0.527203	0.975374	-0.252908	0.87799	0.944983	0.408352	-0.71468	-0.313875	0.0943217	0.913808	0.977597	1	-0.536178	-0.318971	-0.369027	-0.237822	-0.402157	0.849587	0.640271	-0.729719	0.94689	0.935972	0.890991	0.806307	-0.44416	0.797951	0.412358	-0.289374	0.742876	0.295775	0.879397	-0.506099	0.855665	-0.411848	0.798585	-0.343089	-0.123601	-0.832808	-0.149045	-0.639496
Methylmalonic acid	0.290387	-0.180728	-0.52516	-0.502241	-0.19455	0.280725	-0.394701	-0.474903	-0.493495	0.298008	-0.546811	-0.0559307	-0.478041	-0.447098	-0.321894	0.460821	0.106671	-0.291617	-0.522481	-0.576526	-0.536178	1	0.169474	0.317031	0.0680548	0.317999	-0.416182	-0.303186	0.462104	-0.536192	-0.548901	-0.562669	-0.517839	0.480619	-0.508329	-0.405143	0.0360019	-0.424735	-0.203712	-0.536431	0.382323	-0.463575	0.311656	-0.454811	0.183608	-0.00371763	0.484994	-0.123367	0.385787
2'-Deoxyinosine	0.153654	-0.0178787	-0.431934	-0.427396	-0.327205	-0.0982472	-0.522299	-0.395082	-0.405351	0.733509	-0.380192	0.555591	-0.364296	-0.357834	-0.232829	0.582449	0.371455	-0.146583	-0.413362	-0.316499	-0.318971	0.169474	1	-0.168931	0.424518	-0.386472	-0.105565	-0.525312	0.483592	-0.468452	-0.424759	-0.274164	-0.432992	0.00348021	-0.405665	-0.592877	0.104715	-0.336335	0.677544	-0.444209	-0.413019	-0.150271	-0.189553	-0.575723	0.0873793	-0.270446	0.581192	-0.0546718	0.641453
Biotin Sulfoxide	0.916473	0.0376697	-0.518907	-0.536885	0.170697	0.831346	-0.0300307	-0.499287	-0.514622	0.419246	-0.361309	-0.151122	-0.346	-0.53368	-0.283405	0.143715	0.738716	0.00770963	-0.529402	-0.347342	-0.369027	0.317031	-0.168931	1	0.56752	0.368107	-0.448983	-0.502481	0.424913	-0.486125	-0.508119	-0.426565	-0.467649	0.72921	-0.521104	-0.146002	0.300893	-0.365782	-0.483157	-0.565007	0.756163	-0.366869	0.813466	-0.344829	0.213476	0.799636	0.53857	0.496325	0.359066
Inosine	0.713263	-0.124031	-0.527287	-0.508163	-0.00461825	0.642323	-0.168595	-0.448879	-0.494866	0.517793	-0.270763	0.256557	-0.242055	-0.431658	-0.31225	0.239982	0.802769	0.0239673	-0.495668	-0.19638	-0.237822	0.0680548	0.424518	0.56752	1	-0.0379172	-0.243549	-0.586143	0.470476	-0.466113	-0.46813	-0.300617	-0.460526	0.539198	-0.522203	-0.349043	0.366477	-0.45414	0.0926247	-0.545915	0.193079	-0.225328	0.578252	-0.468111	0.24115	0.405671	0.55943	0.327649	0.432106
4-Hydroxybenzaldehyde	0.154527	-0.185237	-0.330582	-0.272454	-0.00427489	0.445407	-0.0948529	-0.270881	-0.312767	-0.189269	-0.325916	-0.0945552	-0.338946	-0.364547	-0.169596	0.197675	-0.0233082	0.212359	-0.304082	-0.382898	-0.402157	0.317999	-0.386472	0.368107	-0.0379172	1	-0.488242	-0.0183542	0.235287	-0.323568	-0.344058	-0.498117	-0.291359	0.31249	-0.328654	0.324802	0.170069	-0.394046	-0.731069	-0.381941	0.534737	-0.312347	0.610697	-0.285194	-0.0117772	0.1462	0.171449	0.164107	0.0878803
Xanthosine	-0.481285	0.547494	0.706491	0.815972	0.286324	-0.440984	0.627719	0.87275	0.668173	-0.342557	0.790353	-0.14781	0.725259	0.808932	0.227937	-0.538341	-0.395639	-0.0944645	0.811844	0.793663	0.849587	-0.416182	-0.105565	-0.448983	-0.243549	-0.488242	1	0.439277	-0.4993	0.826785	0.810387	0.715113	0.586167	-0.608964	0.664769	0.379124	-0.338145	0.725367	0.566956	0.782318	-0.514126	0.836653	-0.524042	0.63185	-0.125904	-0.15972	-0.642902	-0.28314	-0.451327
L-2-Hydroxyglutaric acid	-0.665347	-0.0839915	0.772861	0.740455	0.398147	-0.476014	0.574505	0.676379	0.803473	-0.782693	0.68064	-0.468702	0.626003	0.761534	0.548464	-0.493947	-0.673278	0.336075	0.765927	0.642082	0.640271	-0.303186	-0.525312	-0.502481	-0.586143	-0.0183542	0.439277	1	-0.69435	0.749604	0.759304	0.670281	0.790894	-0.322168	0.767652	0.491098	-0.302609	0.562416	-0.130713	0.767184	-0.304001	0.434181	-0.385889	0.757002	-0.426463	-0.335257	-0.851868	-0.329199	-0.671797
Ketoleucine	0.502417	-0.00903941	-0.743758	-0.763167	-0.192501	0.439434	-0.571208	-0.71119	-0.717218	0.674238	-0.77325	0.345592	-0.653875	-0.774328	-0.408147	0.750319	0.445653	0.0379393	-0.743849	-0.736549	-0.729719	0.462104	0.483592	0.424913	0.470476	0.235287	-0.4993	-0.69435	1	-0.794047	-0.779038	-0.71767	-0.734218	0.383319	-0.72525	-0.425145	0.263986	-0.57721	0.0572463	-0.783776	0.39711	-0.565011	0.409962	-0.719266	0.301577	0.149636	0.826685	0.162876	0.749619
2-oxo-5-amino-pentanoic acid	-0.593345	0.242651	0.893668	0.952692	0.321413	-0.466465	0.784801	0.960329	0.877683	-0.701701	0.942227	-0.320804	0.894242	0.946093	0.394676	-0.731197	-0.541938	0.107655	0.945861	0.913105	0.94689	-0.536192	-0.468452	-0.486125	-0.466113	-0.323568	0.826785	0.749604	-0.794047	1	0.969958	0.865774	0.845772	-0.556257	0.851321	0.502794	-0.361584	0.79328	0.189423	0.970539	-0.47522	0.7985	-0.512478	0.850029	-0.389508	-0.229128	-0.941058	-0.238688	-0.745707
Uridylate	-0.604375	0.238369	0.957784	0.982961	0.337165	-0.508539	0.796016	0.935848	0.920431	-0.666159	0.942291	-0.278614	0.827274	0.949964	0.562712	-0.711238	-0.540118	0.0588447	0.990519	0.94158	0.935972	-0.548901	-0.424759	-0.508119	-0.46813	-0.344058	0.810387	0.759304	-0.779038	0.969958	1	0.926998	0.899469	-0.56407	0.931228	0.415099	-0.360487	0.806726	0.239233	0.959813	-0.50191	0.75954	-0.550637	0.870431	-0.363957	-0.219388	-0.922674	-0.241836	-0.722063
Dgmp	-0.443833	0.145329	0.945035	0.865195	0.402491	-0.426836	0.674785	0.76487	0.920573	-0.491454	0.906623	-0.240886	0.762503	0.868617	0.713795	-0.68805	-0.339276	0.0549645	0.91354	0.910958	0.890991	-0.562669	-0.274164	-0.426565	-0.300617	-0.498117	0.715113	0.670281	-0.71767	0.865774	0.926998	1	0.935098	-0.459835	0.943589	0.175447	-0.283647	0.770418	0.342178	0.897817	-0.532516	0.606905	-0.568881	0.87322	-0.347376	-0.118279	-0.819454	-0.190436	-0.636293
Adenosine monophosphate	-0.560565	0.0479173	0.953377	0.845	0.433091	-0.423868	0.60353	0.730866	0.976669	-0.648205	0.85893	-0.290582	0.77219	0.835961	0.78424	-0.662857	-0.505931	0.125772	0.908893	0.813793	0.806307	-0.517839	-0.432992	-0.467649	-0.460526	-0.291359	0.586167	0.790894	-0.734218	0.845772	0.899469	0.935098	1	-0.473358	0.960961	0.273768	-0.31317	0.66995	0.146005	0.893947	-0.411296	0.519264	-0.516865	0.941346	-0.371816	-0.175456	-0.870045	-0.223336	-0.706465
ERYTHRITOL	0.730614	-0.402582	-0.555406	-0.585722	0.000332957	0.657611	-0.219632	-0.577419	-0.539912	0.324672	-0.417629	-0.0688798	-0.426829	-0.511809	-0.253113	0.386384	0.585626	0.0468945	-0.585553	-0.41149	-0.44416	0.480619	0.00348021	0.72921	0.539198	0.31249	-0.608964	-0.322168	0.383319	-0.556257	-0.56407	-0.459835	-0.473358	1	-0.538624	-0.306863	0.301843	-0.442956	-0.471254	-0.614941	0.446031	-0.518548	0.702924	-0.409585	0.0299166	0.435198	0.494222	0.297339	0.404272
INOSINE-MONOPHOSPHATE	-0.619409	0.120986	0.993606	0.899542	0.370426	-0.512023	0.613978	0.75984	0.948642	-0.635149	0.840902	-0.265732	0.675372	0.84749	0.797462	-0.643589	-0.565288	0.0373105	0.943764	0.824065	0.797951	-0.508329	-0.405665	-0.521104	-0.522203	-0.328654	0.664769	0.767652	-0.72525	0.851321	0.931228	0.943589	0.960961	-0.538624	1	0.262533	-0.339851	0.780773	0.228781	0.914222	-0.466553	0.515699	-0.6036	0.914193	-0.333814	-0.201457	-0.871075	-0.26788	-0.693147
Niacinamide	-0.31772	0.287248	0.309093	0.446983	0.258571	-0.175431	0.442615	0.552611	0.300066	-0.577483	0.433998	-0.33658	0.413574	0.437969	-0.0503135	-0.542596	-0.380303	0.420977	0.418923	0.363076	0.412358	-0.405143	-0.592877	-0.146002	-0.349043	0.324802	0.379124	0.491098	-0.425145	0.502794	0.415099	0.175447	0.273768	-0.306863	0.262533	1	-0.143548	0.219906	-0.313	0.397872	0.127924	0.505104	0.0633489	0.345572	-0.0153194	0.0723363	-0.491378	-0.0457454	-0.466648
RIBOFLAVIN	0.354745	-0.238444	-0.360483	-0.334101	-0.0799892	0.486978	-0.157614	-0.359146	-0.346134	0.25722	-0.292561	-0.129964	-0.299066	-0.415793	-0.172608	0.236413	0.286436	0.0640652	-0.369146	-0.267136	-0.289374	0.0360019	0.104715	0.300893	0.366477	0.170069	-0.338145	-0.302609	0.263986	-0.361584	-0.360487	-0.283647	-0.31317	0.301843	-0.339851	-0.143548	1	-0.243058	-0.257667	-0.391445	0.197924	-0.329129	0.328344	-0.342402	0.0282771	0.195957	0.319347	0.0705199	0.248262
Benzene-1,2,4-triol	-0.47279	0.205795	0.799854	0.809826	0.294263	-0.482977	0.625548	0.729804	0.712918	-0.475518	0.719959	-0.149807	0.537176	0.738987	0.435367	-0.454015	-0.452897	-0.0614338	0.788552	0.737646	0.742876	-0.424735	-0.336335	-0.365782	-0.45414	-0.394046	0.725367	0.562416	-0.57721	0.79328	0.806726	0.770418	0.66995	-0.442956	0.780773	0.219906	-0.243058	1	0.260396	0.823762	-0.469483	0.510503	-0.568153	0.716747	-0.412427	-0.194334	-0.76082	-0.228936	-0.522826
carglumic acid	-0.240258	0.357099	0.224946	0.210776	-0.0422543	-0.422141	-0.0606447	0.234942	0.20632	0.348717	0.212331	0.400458	0.17656	0.25734	0.128486	0.0537863	-0.0344922	-0.258657	0.257639	0.266174	0.295775	-0.203712	0.677544	-0.483157	0.0926247	-0.731069	0.566956	-0.130713	0.0572463	0.189423	0.239233	0.342178	0.146005	-0.471254	0.228781	-0.313	-0.257667	0.260396	1	0.235824	-0.660978	0.349432	-0.61831	0.079562	0.07908	-0.300847	0.00117695	-0.3153	0.142094
L-Aspartic acid	-0.669963	0.191276	0.944871	0.931435	0.281862	-0.530016	0.67998	0.89098	0.912171	-0.704892	0.888087	-0.312298	0.839553	0.908061	0.502962	-0.704023	-0.613332	0.0746961	0.939692	0.851305	0.879397	-0.536431	-0.444209	-0.565007	-0.545915	-0.381941	0.782318	0.767184	-0.783776	0.970539	0.959813	0.897817	0.893947	-0.614941	0.914222	0.397872	-0.391445	0.823762	0.235824	1	-0.507584	0.673607	-0.635562	0.884917	-0.390319	-0.276079	-0.947954	-0.300132	-0.753092
Dape	0.570147	0.035631	-0.468906	-0.51078	0.154933	0.614613	-0.128053	-0.476805	-0.436701	0.128252	-0.483992	-0.2656	-0.373322	-0.519161	-0.225382	0.035545	0.299159	0.0802657	-0.489404	-0.503704	-0.506099	0.382323	-0.413019	0.756163	0.193079	0.534737	-0.514126	-0.304001	0.39711	-0.47522	-0.50191	-0.532516	-0.411296	0.446031	-0.466553	0.127924	0.197924	-0.469483	-0.660978	-0.507584	1	-0.461367	0.703103	-0.251609	0.444619	0.640373	0.429156	0.236095	0.137011
Hypoxanthine	-0.375949	0.570746	0.568703	0.764536	0.285886	-0.405763	0.735486	0.887887	0.608591	-0.323392	0.787961	-0.150061	0.788222	0.805844	0.0801294	-0.564616	-0.261807	-0.0150309	0.746675	0.812355	0.855665	-0.463575	-0.150271	-0.366869	-0.225328	-0.312347	0.836653	0.434181	-0.565011	0.7985	0.75954	0.606905	0.519264	-0.518548	0.515699	0.505104	-0.329129	0.510503	0.349432	0.673607	-0.461367	1	-0.341848	0.506423	-0.201699	-0.11328	-0.597742	-0.0686438	-0.38714
Anthranilic acid	0.715572	-0.142792	-0.601383	-0.526208	0.0550216	0.755735	-0.114412	-0.467566	-0.565184	0.218204	-0.377304	-0.0529363	-0.35404	-0.527871	-0.369811	0.238485	0.574124	0.187561	-0.551055	-0.387943	-0.411848	0.311656	-0.189553	0.813466	0.578252	0.610697	-0.524042	-0.385889	0.409962	-0.512478	-0.550637	-0.568881	-0.516865	0.702924	-0.6036	0.0633489	0.328344	-0.568153	-0.61831	-0.635562	0.703103	-0.341848	1	-0.430437	0.156944	0.568547	0.493766	0.437012	0.348364
Tyramine	-0.497847	0.131844	0.910462	0.819431	0.557745	-0.341187	0.605568	0.732217	0.943175	-0.682699	0.828364	-0.364668	0.753866	0.83232	0.708867	-0.696846	-0.521872	0.0550891	0.88399	0.777612	0.798585	-0.454811	-0.575723	-0.344829	-0.468111	-0.285194	0.63185	0.757002	-0.719266	0.850029	0.870431	0.87322	0.941346	-0.409585	0.914193	0.345572	-0.342402	0.716747	0.079562	0.884917	-0.251609	0.506423	-0.430437	1	-0.230393	-0.0606225	-0.864749	-0.224244	-0.768025
Urocanic acid	0.266526	0.250366	-0.352872	-0.369116	0.0838928	0.215868	-0.331557	-0.328682	-0.3331	0.303879	-0.392221	0.139943	-0.378077	-0.314196	-0.134776	-0.0486687	0.174489	-0.311559	-0.320687	-0.350677	-0.343089	0.183608	0.0873793	0.213476	0.24115	-0.0117772	-0.125904	-0.426463	0.301577	-0.389508	-0.363957	-0.347376	-0.371816	0.0299166	-0.333814	-0.0153194	0.0282771	-0.412427	0.07908	-0.390319	0.444619	-0.201699	0.156944	-0.230393	1	0.293218	0.432195	0.00785897	0.0196622
L-Histidinol	0.719857	0.406814	-0.205134	-0.27835	0.326933	0.600047	0.105634	-0.270078	-0.221489	0.319843	-0.122298	-0.354501	-0.140215	-0.268109	-0.0136624	-0.24597	0.597158	-0.0974263	-0.234059	-0.0957314	-0.123601	-0.00371763	-0.270446	0.799636	0.405671	0.1462	-0.15972	-0.335257	0.149636	-0.229128	-0.219388	-0.118279	-0.175456	0.435198	-0.201457	0.0723363	0.195957	-0.194334	-0.300847	-0.276079	0.640373	-0.11328	0.568547	-0.0606225	0.293218	1	0.335528	0.41719	0.248979
Ectoine	0.685273	0.00614709	-0.897952	-0.912475	-0.290498	0.472207	-0.691917	-0.861697	-0.880191	0.866239	-0.857912	0.333649	-0.788032	-0.897176	-0.485844	0.686791	0.673691	-0.176766	-0.903616	-0.819418	-0.832808	0.484994	0.581192	0.53857	0.55943	0.171449	-0.642902	-0.851868	0.826685	-0.941058	-0.922674	-0.819454	-0.870045	0.494222	-0.871075	-0.491378	0.319347	-0.76082	0.00117695	-0.947954	0.429156	-0.597742	0.493766	-0.864749	0.432195	0.335528	1	0.309287	0.842451
AMINOADIPATE	0.475623	0.044547	-0.271004	-0.241796	0.0332602	0.325226	-0.0239758	-0.245245	-0.271466	0.230815	-0.111802	-0.045908	-0.149393	-0.271184	-0.149592	0.0293571	0.648172	0.0502572	-0.271596	-0.101952	-0.149045	-0.123367	-0.0546718	0.496325	0.327649	0.164107	-0.28314	-0.329199	0.162876	-0.238688	-0.241836	-0.190436	-0.223336	0.297339	-0.26788	-0.0457454	0.0705199	-0.228936	-0.3153	-0.300132	0.236095	-0.0686438	0.437012	-0.224244	0.00785897	0.41719	0.309287	1	0.261107
Pyrostatin B	0.496956	0.133095	-0.713691	-0.697126	-0.293445	0.260728	-0.541919	-0.658465	-0.696823	0.826191	-0.673336	0.2982	-0.61034	-0.713453	-0.403067	0.723653	0.56178	-0.155237	-0.706853	-0.627528	-0.639496	0.385787	0.641453	0.359066	0.432106	0.0878803	-0.451327	-0.671797	0.749619	-0.745707	-0.722063	-0.636293	-0.706465	0.404272	-0.693147	-0.466648	0.248262	-0.522826	0.142094	-0.753092	0.137011	-0.38714	0.348364	-0.768025	0.0196622	0.248979	0.842451	0.261107	1
L-Glutamine	-0.646298	0.234595	0.928316	0.942292	0.394164	-0.509389	0.687086	0.921098	0.938714	-0.683293	0.933056	-0.288184	0.867644	0.942342	0.526636	-0.69433	-0.591031	0.0922936	0.964728	0.881207	0.923808	-0.511802	-0.427583	-0.545427	-0.513605	-0.322789	0.819324	0.778671	-0.765022	0.973231	0.963193	0.891574	0.909396	-0.599294	0.905324	0.465329	-0.379654	0.776381	0.244795	0.969026	-0.492446	0.748724	-0.560092	0.909105	-0.355436	-0.262608	-0.928186	-0.27819	-0.733265
L-Lysine	-0.120797	-0.00271198	0.527604	0.278876	0.570936	-0.061524	0.172759	0.0442907	0.567976	-0.186454	0.234972	-0.196448	0.0758608	0.262345	0.918222	-0.280188	-0.158728	-0.062035	0.40079	0.279387	0.194205	-0.134348	-0.241756	-0.0268733	-0.181466	-0.110756	0.0659063	0.35852	-0.170132	0.174392	0.341669	0.518432	0.593931	-0.0946059	0.601948	-0.168984	-0.0930707	0.291728	0.0323536	0.290092	0.0805266	-0.119821	-0.211349	0.584922	0.0778256	0.186222	-0.260891	-0.0786248	-0.275373
L-Glutamic acid	-0.646333	0.217927	0.946592	0.943335	0.339682	-0.528861	0.714821	0.903578	0.925442	-0.688153	0.905054	-0.309439	0.840026	0.934872	0.520142	-0.716544	-0.584803	0.0672407	0.954926	0.886838	0.908315	-0.54875	-0.432011	-0.549501	-0.520806	-0.394697	0.798912	0.767338	-0.7902	0.977722	0.973579	0.914751	0.897773	-0.603911	0.919026	0.398702	-0.384382	0.836095	0.249384	0.995539	-0.514088	0.708502	-0.625465	0.891194	-0.378528	-0.256138	-0.945716	-0.286688	-0.748216
Choline	-0.634712	0.267228	0.924604	0.974241	0.317951	-0.538059	0.743067	0.929402	0.853318	-0.675129	0.896362	-0.273454	0.736897	0.931126	0.489726	-0.677747	-0.584772	0.0431097	0.961919	0.897245	0.902232	-0.510396	-0.429662	-0.525416	-0.510129	-0.324702	0.849914	0.731296	-0.755476	0.954529	0.969937	0.866235	0.816593	-0.58986	0.89561	0.461594	-0.372019	0.868398	0.255373	0.947326	-0.506816	0.730069	-0.560582	0.830311	-0.327525	-0.248885	-0.912657	-0.272527	-0.717777
L-Methionine	0.10889	0.0269646	0.487068	0.511188	0.446991	0.227536	0.752454	0.495762	0.465706	-0.552968	0.644803	-0.55962	0.551721	0.507893	0.291139	-0.664043	0.00691928	0.314324	0.506665	0.624784	0.592256	-0.322166	-0.761213	0.305994	-0.0172651	0.178576	0.259561	0.513937	-0.567627	0.564043	0.546172	0.500878	0.522096	0.167901	0.457892	0.509846	-0.0227667	0.346378	-0.481759	0.465763	0.204825	0.384358	0.316793	0.578598	-0.2735	0.4201	-0.571294	0.185544	-0.543425
Guanine	-0.555976	0.229376	0.935503	0.976049	0.34875	-0.476761	0.823933	0.936661	0.898037	-0.644124	0.954667	-0.260619	0.823578	0.950404	0.551185	-0.704442	-0.488345	0.0826546	0.983209	0.964906	0.950958	-0.55979	-0.405416	-0.473445	-0.396633	-0.336865	0.808915	0.740087	-0.763595	0.957943	0.993189	0.921392	0.88058	-0.518952	0.908747	0.422374	-0.326598	0.780381	0.240372	0.929028	-0.49796	0.778257	-0.490227	0.846796	-0.367959	-0.192945	-0.901694	-0.230256	-0.69888
Diethyl phosphate	-0.186422	0.346541	0.116816	0.0622247	-0.188174	-0.405616	-0.181209	0.00544675	-0.00898816	0.289499	-0.0552749	0.123077	-0.140588	0.0218644	0.0451959	0.0260866	-0.0356262	-0.235865	0.050349	-0.00768301	-0.00849969	-0.111709	0.443043	-0.308607	-0.10747	-0.545092	0.3213	-0.167264	0.01329	0.00980802	0.0574587	0.136426	-0.0452193	-0.487496	0.121212	-0.254335	-0.148124	0.272357	0.595005	0.120785	-0.343465	0.0378831	-0.556583	-0.0693348	0.191431	-0.142582	0.087129	-0.0627182	0.0771387
Tryptamine	0.487003	0.27534	0.0993103	0.0425533	0.269418	0.585798	0.343603	0.0242121	0.0413955	0.0329852	0.151461	-0.493185	0.169331	0.0142958	0.0904628	-0.389413	0.389656	-0.0216609	0.0570429	0.175579	0.142596	-0.00354406	-0.351539	0.610887	0.310762	-0.00876525	0.0968204	-0.0972803	-0.0273861	0.079631	0.0941332	0.166321	0.0806192	0.3542	0.0786987	0.026791	0.00355465	0.0173585	-0.191397	0.046202	0.41912	0.0433637	0.335339	0.180624	0.203234	0.742472	0.0208975	0.345098	-0.0674294
L-Phenylalanine	0.745789	-0.0706398	-0.390028	-0.360092	0.15462	0.819891	0.0900842	-0.291821	-0.349141	0.18883	-0.124205	-0.268002	-0.0231426	-0.316201	-0.283223	0.007502	0.658689	0.293127	-0.367128	-0.13122	-0.144463	0.154356	-0.160415	0.80899	0.686355	0.293535	-0.291717	-0.280812	0.261452	-0.277879	-0.328619	-0.26635	-0.291411	0.688228	-0.408431	0.0165418	0.27569	-0.427751	-0.443418	-0.39357	0.561267	-0.156351	0.833444	-0.226542	0.0819267	0.656356	0.331255	0.461173	0.215747
Pyridoxamine	-0.326945	0.266234	0.658098	0.812111	0.299456	-0.26436	0.834059	0.901981	0.701717	-0.500843	0.901116	-0.223932	0.903191	0.839637	0.201694	-0.631294	-0.253105	0.133267	0.801075	0.884557	0.913212	-0.454667	-0.330075	-0.275863	-0.163282	-0.225689	0.735256	0.563835	-0.642085	0.856397	0.823069	0.704373	0.670282	-0.35219	0.607208	0.493539	-0.23459	0.500051	0.141372	0.728219	-0.372726	0.903792	-0.21289	0.63935	-0.327351	-0.115684	-0.721593	-0.0498853	-0.556339
PYRIDOXINE	0.418215	-0.341914	-0.516727	-0.498938	-0.0555696	0.663602	-0.203638	-0.473036	-0.485684	-0.079488	-0.452786	-0.247458	-0.328312	-0.512833	-0.323137	0.222968	0.231021	0.379133	-0.529444	-0.492531	-0.51313	0.314531	-0.353766	0.582093	0.28965	0.706685	-0.640716	-0.152117	0.320424	-0.468745	-0.523008	-0.591131	-0.426816	0.609564	-0.521443	0.159427	0.274969	-0.612527	-0.789916	-0.525731	0.713519	-0.491407	0.837792	-0.357262	0.0944099	0.350808	0.325862	0.257631	0.152973
Ne-Acetyllysine	0.737192	0.109352	-0.328335	-0.344376	0.280295	0.724684	0.125057	-0.331551	-0.311739	0.217109	-0.229631	-0.312836	-0.194643	-0.358982	-0.156211	-0.0165081	0.531742	-0.0852696	-0.340237	-0.222277	-0.239113	0.350208	-0.34056	0.92214	0.406937	0.330289	-0.287012	-0.297579	0.264579	-0.308329	-0.326575	-0.283546	-0.291743	0.623052	-0.331718	-0.0484768	0.212694	-0.184353	-0.520856	-0.374252	0.795241	-0.273652	0.706128	-0.129487	0.208197	0.791652	0.351007	0.395224	0.20113
Kynurenic acid	0.770849	-0.323121	-0.611829	-0.603966	-0.106892	0.701732	-0.216241	-0.568277	-0.605434	0.309447	-0.380881	0.106655	-0.396176	-0.575666	-0.355648	0.200331	0.717317	0.0564847	-0.620081	-0.387153	-0.434201	0.18558	-0.031787	0.754464	0.683448	0.447377	-0.634524	-0.469538	0.278875	-0.554152	-0.587367	-0.504486	-0.509141	0.768111	-0.608399	-0.115348	0.356152	-0.570597	-0.527859	-0.641747	0.499265	-0.426902	0.852643	-0.493824	0.0957807	0.543548	0.513908	0.450522	0.3591
5-Hydroxyindoleacetic acid	0.683901	-0.241778	-0.772856	-0.778855	-0.316645	0.51823	-0.527354	-0.741767	-0.757732	0.540988	-0.689139	0.42463	-0.648857	-0.77839	-0.435449	0.442573	0.565203	-0.264715	-0.787546	-0.702536	-0.712972	0.511549	0.186747	0.627486	0.478798	0.367354	-0.718175	-0.748136	0.585786	-0.780369	-0.792618	-0.726717	-0.705944	0.594978	-0.756779	-0.364134	0.239583	-0.641871	-0.310193	-0.808494	0.576921	-0.612199	0.631726	-0.663998	0.347569	0.358169	0.749589	0.222576	0.545298
pantoic acid	0.533434	0.147159	-0.488007	-0.531842	0.0478637	0.512631	-0.298099	-0.485665	-0.483744	0.339434	-0.48937	0.0118353	-0.445575	-0.489801	-0.253391	0.163428	0.39256	-0.0486271	-0.500562	-0.487423	-0.485113	0.314078	-0.0211575	0.55683	0.259276	0.413304	-0.417446	-0.438288	0.486368	-0.511219	-0.51603	-0.494774	-0.479282	0.525109	-0.482179	0.0141344	-0.0105349	-0.459161	-0.272034	-0.533724	0.52738	-0.345843	0.401162	-0.40166	0.487268	0.515316	0.519215	0.293983	0.34637
Fraxetin	0.778474	-0.041337	-0.374465	-0.39761	0.228724	0.728569	0.0846561	-0.364425	-0.369401	0.19411	-0.182185	-0.445956	-0.174243	-0.335833	-0.191999	-0.0845632	0.675724	0.252814	-0.390323	-0.160972	-0.199952	0.133515	-0.284687	0.839075	0.540179	0.319217	-0.403272	-0.234194	0.186788	-0.316454	-0.346239	-0.264941	-0.292291	0.680173	-0.377035	0.0408168	0.343388	-0.389641	-0.569988	-0.405224	0.643911	-0.250198	0.812749	-0.217192	0.0803314	0.772338	0.333463	0.520557	0.200577
L-Tryptophan	0.91257	0.00625325	-0.592842	-0.600508	0.11924	0.838441	-0.112421	-0.554701	-0.573255	0.458083	-0.416819	-0.170903	-0.360449	-0.57187	-0.326226	0.194956	0.770112	0.0798242	-0.59586	-0.394805	-0.419275	0.340789	-0.0634346	0.959857	0.661344	0.310322	-0.479525	-0.532592	0.48263	-0.553644	-0.573783	-0.483314	-0.524558	0.756128	-0.591972	-0.175623	0.33054	-0.505368	-0.440964	-0.637187	0.741525	-0.389537	0.861281	-0.418132	0.248296	0.777051	0.609954	0.493847	0.434893
2-(5-methoxy-1H-indol-3-yl)ethanamine	0.511837	0.0264531	-0.810221	-0.771857	-0.393219	0.304014	-0.619032	-0.71895	-0.811253	0.714766	-0.750557	0.33144	-0.703561	-0.817076	-0.485695	0.652371	0.56703	-0.0922782	-0.794824	-0.738672	-0.763064	0.320337	0.443284	0.40686	0.345286	0.313993	-0.645526	-0.714481	0.671911	-0.82251	-0.812527	-0.798302	-0.786186	0.367611	-0.795397	-0.29139	0.189609	-0.740362	-0.12418	-0.849971	0.329611	-0.456019	0.512501	-0.826417	0.207407	0.246284	0.870905	0.468989	0.833
Desthiobiotin	0.557176	-0.229783	-0.707349	-0.667538	-0.121139	0.717524	-0.358142	-0.604603	-0.658101	0.211837	-0.595176	-0.0367944	-0.431649	-0.655168	-0.456533	0.427572	0.428993	0.209777	-0.689364	-0.610896	-0.622279	0.417089	-0.0412781	0.645744	0.535644	0.553666	-0.621087	-0.429872	0.570383	-0.648324	-0.693175	-0.72271	-0.623311	0.680428	-0.708502	-0.059152	0.24821	-0.744415	-0.53848	-0.716192	0.668248	-0.507329	0.864018	-0.544117	0.238103	0.382423	0.587689	0.331844	0.414484
Biotin	0.939587	-0.000981149	-0.716058	-0.728359	0.0192261	0.794917	-0.278136	-0.678908	-0.698849	0.626561	-0.547521	-0.0655841	-0.502882	-0.701404	-0.393572	0.321789	0.832239	0.0175052	-0.723562	-0.521535	-0.546535	0.342763	0.106697	0.919349	0.665491	0.264787	-0.571557	-0.65391	0.538654	-0.689126	-0.704552	-0.594132	-0.649414	0.739333	-0.707564	-0.265412	0.392005	-0.602591	-0.36559	-0.760703	0.68105	-0.460065	0.812673	-0.565417	0.298689	0.731206	0.754801	0.511171	0.562227
Pyridoxamine 5-phosphate	-0.648516	0.239218	0.958919	0.98067	0.291524	-0.5252	0.781113	0.933861	0.914604	-0.694797	0.909224	-0.297475	0.817347	0.931248	0.544914	-0.697517	-0.615008	0.0608262	0.983462	0.898477	0.899285	-0.513142	-0.458594	-0.532939	-0.543708	-0.304771	0.791661	0.779275	-0.770123	0.966259	0.991786	0.899167	0.891486	-0.586487	0.928499	0.435578	-0.366825	0.807042	0.206078	0.967346	-0.475004	0.732902	-0.579294	0.862136	-0.365367	-0.246378	-0.934352	-0.302156	-0.731829
Osthenol	0.728012	-0.376944	-0.309874	-0.311187	0.107776	0.657534	0.0981894	-0.318484	-0.310648	0.112129	-0.0519422	-0.197979	-0.122839	-0.252627	-0.143999	-0.0706239	0.696409	0.315451	-0.333966	-0.0386409	-0.100431	0.0503096	-0.179486	0.723431	0.608794	0.257348	-0.431354	-0.189434	0.0219071	-0.248007	-0.27188	-0.152825	-0.206911	0.723746	-0.308609	-0.0403386	0.361942	-0.297945	-0.545953	-0.346791	0.404261	-0.248097	0.743545	-0.200507	-0.0922827	0.536156	0.215656	0.500485	0.0915087
Uracil	0.289162	-0.0983997	-0.525764	-0.491447	-0.242573	0.363919	-0.30517	-0.377324	-0.424013	0.196612	-0.392715	-0.0229052	-0.107496	-0.470677	-0.442586	0.258688	0.319809	0.375672	-0.503422	-0.451163	-0.427417	0.090989	0.032032	0.279256	0.201202	0.38128	-0.532609	-0.265107	0.35267	-0.403212	-0.484412	-0.528145	-0.384891	0.259116	-0.547382	0.0710876	0.0306573	-0.727789	-0.379841	-0.45601	0.359603	-0.193031	0.512185	-0.447147	-0.0023807	0.152611	0.406341	0.413449	0.377232
D-(+)-Pyroglutamic Acid	-0.476111	0.162487	0.931053	0.925987	0.408895	-0.402061	0.78633	0.877992	0.924194	-0.619376	0.970662	-0.307004	0.865528	0.932305	0.579733	-0.750439	-0.391674	0.121615	0.948398	0.961936	0.958862	-0.586714	-0.407844	-0.410827	-0.343384	-0.383706	0.752521	0.735288	-0.804043	0.953625	0.970893	0.961165	0.92365	-0.46726	0.91023	0.362956	-0.295899	0.766518	0.209415	0.937806	-0.486594	0.730141	-0.479521	0.886516	-0.40256	-0.134787	-0.902238	-0.162425	-0.717498
Thiamine	-0.575036	0.228878	0.847097	0.904758	0.282641	-0.436604	0.753547	0.942386	0.863207	-0.667002	0.928048	-0.312372	0.955499	0.914437	0.333331	-0.707522	-0.511627	0.127831	0.904714	0.878064	0.9303	-0.523072	-0.424535	-0.484966	-0.428623	-0.341975	0.798901	0.722527	-0.762089	0.982239	0.932821	0.836706	0.835166	-0.55085	0.799605	0.477401	-0.35137	0.708332	0.197881	0.948264	-0.470395	0.810464	-0.50259	0.822751	-0.404924	-0.244916	-0.907869	-0.225572	-0.713943
Adenosine	0.783827	-0.108715	-0.251724	-0.262916	0.162244	0.539941	0.129162	-0.237166	-0.240973	0.416449	0.0545144	-0.0582332	-0.0112301	-0.162874	-0.129724	-0.095182	0.875142	0.116815	-0.255805	0.105344	0.0621945	-0.0260887	0.170776	0.652415	0.760551	-0.167242	-0.153062	-0.341622	0.0822603	-0.17843	-0.188627	0.0205125	-0.171192	0.550206	-0.251618	-0.25915	0.271665	-0.166255	-0.0566288	-0.26998	0.163921	-0.0455246	0.493206	-0.185811	-0.0283747	0.549521	0.297807	0.503999	0.233875
Glutaric acid	0.516582	-0.0713325	0.153273	0.160633	0.344591	0.343622	0.505442	0.171928	0.174746	0.0512648	0.445255	-0.184994	0.356439	0.262873	0.111151	-0.33547	0.584296	0.165276	0.173781	0.50462	0.45861	-0.266858	-0.109112	0.451498	0.497432	-0.247843	0.121187	0.0196582	-0.257812	0.248277	0.244308	0.395319	0.231494	0.372683	0.142781	-0.0978398	0.135123	0.180028	-0.0676206	0.144019	-0.0339823	0.269834	0.296372	0.223239	-0.265149	0.408817	-0.146525	0.405062	-0.13208
L-Proline	-0.538788	0.106153	0.85259	0.912165	0.396848	-0.35904	0.779642	0.911407	0.856924	-0.796236	0.926232	-0.390508	0.853281	0.923593	0.411296	-0.755172	-0.530317	0.184269	0.906712	0.88309	0.912675	-0.472815	-0.604338	-0.397534	-0.458294	-0.152722	0.706944	0.799336	-0.817913	0.964446	0.926549	0.812064	0.83944	-0.424146	0.81802	0.574221	-0.306302	0.719648	-0.00894158	0.91653	-0.355827	0.72024	-0.359413	0.864088	-0.38533	-0.19349	-0.956989	-0.199502	-0.810068
BETAINE	-0.489862	0.166346	0.880361	0.918176	0.415032	-0.341855	0.821021	0.901113	0.878786	-0.747636	0.942295	-0.412504	0.874886	0.926811	0.454381	-0.802069	-0.456728	0.185748	0.917118	0.920896	0.933088	-0.536754	-0.575146	-0.357099	-0.400427	-0.22192	0.721037	0.780739	-0.831943	0.970895	0.94694	0.866812	0.865425	-0.433141	0.845772	0.532232	-0.313934	0.738733	0.0267027	0.932168	-0.35707	0.735512	-0.370824	0.870212	-0.393024	-0.103947	-0.944308	-0.158103	-0.777873
4-Aminobenzoic acid	0.718953	-0.142392	-0.611005	-0.536274	0.0483933	0.75568	-0.125149	-0.47775	-0.574308	0.230451	-0.388544	-0.0380677	-0.363363	-0.539564	-0.375097	0.251418	0.581078	0.189301	-0.561276	-0.398537	-0.422673	0.313196	-0.176482	0.814441	0.582904	0.611165	-0.530709	-0.397856	0.425276	-0.523582	-0.561246	-0.578023	-0.526666	0.70061	-0.612998	0.0550742	0.325353	-0.573971	-0.611778	-0.645452	0.703111	-0.348794	0.999717	-0.442467	0.158595	0.564904	0.506073	0.44305	0.361827
L-Threonine	-0.661796	0.232867	0.93093	0.945648	0.35825	-0.535284	0.714766	0.919691	0.924033	-0.701194	0.906523	-0.306253	0.849576	0.945231	0.492822	-0.710996	-0.60336	0.0729071	0.955649	0.884667	0.91457	-0.53868	-0.439339	-0.559956	-0.533504	-0.367105	0.809118	0.775958	-0.789377	0.983976	0.970463	0.893704	0.886867	-0.613941	0.902303	0.436996	-0.389979	0.82493	0.239478	0.991031	-0.51012	0.735857	-0.610896	0.888305	-0.373137	-0.27403	-0.949247	-0.291248	-0.749961
L-alpha-Glycerylphosphorylcholine	-0.508894	0.107348	0.814515	0.81005	0.0126663	-0.438493	0.492711	0.766858	0.659399	-0.514528	0.823243	-0.195685	0.656256	0.718762	0.364779	-0.565862	-0.43015	0.105329	0.784749	0.723811	0.760717	-0.443323	-0.276246	-0.46466	-0.379146	-0.365163	0.763757	0.554537	-0.654611	0.816497	0.807795	0.776359	0.702428	-0.493491	0.777639	0.353359	-0.295569	0.749893	0.316692	0.841866	-0.538171	0.532774	-0.51057	0.681585	-0.379843	-0.227468	-0.762795	-0.227976	-0.583908
[truncated: 32 more columns]
